# Supplementary material for: Impact of antiplatelet therapy on outcomes of sepsis: A systematic review and meta-analysis
Source: PLoS One. 2025 Apr 29;20(4):e0322293. doi: 10.1371/journal.pone.0322293 (PMC12040142; doi:10.1371/journal.pone.0322293)
Supplement: S2 Table — (XLSX) [file pone.0322293.s002.xls]

## Sheet: csv-Antiplatel-set
11830750	Cardiovascular properties of yangambin, a lignan isolated from Brazilian plants	Tibiriçá E	Cardiovasc Drug Rev	2001	EXCLUDED	intervention/exposure did not match inclusion criteria
11522004	Hospitalisation for upper gastrointestinal bleeding associated with use of oral anticoagulants	Johnsen SP	Thromb Haemost	2001	EXCLUDED	intervention/exposure did not match inclusion criteria
27064683	Lipopolysaccharide Cross-Tolerance Delays Platelet-Activating Factor-Induced Sudden Death in Swiss Albino Mice: Involvement of Cyclooxygenase in Cross-Tolerance	Jacob SP	PLoS One	2016	EXCLUDED	intervention/exposure did not match inclusion criteria
15992666	Tissue factor pathway inhibitor and antithrombin trial results	LaRosa SP	Crit Care Clin	2005	EXCLUDED	intervention/exposure did not match inclusion criteria
23681190	Protection of vascular endothelium by aspirin in a murine model of chronic Chagas' disease	Molina-Berríos A	Parasitol Res	2013	EXCLUDED	intervention/exposure did not match inclusion criteria
23760151	Acute respiratory distress syndrome after spontaneous intracerebral hemorrhage*	Elmer J	Crit Care Med	2013	EXCLUDED	intervention/exposure did not match inclusion criteria
19290985	Thrombolytic therapy for management of complicated catheter-related Candida albicans thrombophlebitis	Block AA	Intern Med J	2009	EXCLUDED	intervention/exposure did not match inclusion criteria
11985365	Activated protein C for severe sepsis	Garces K	Issues Emerg Health Technol	2002	EXCLUDED	intervention/exposure did not match inclusion criteria
18946589	The effects of drotrecogin alpha and meropenem treatment on the levels of cytokines in rats with sepsis	Dogan N	Saudi Med J	2008	EXCLUDED	intervention/exposure did not match inclusion criteria
9814675	The catastrophic antiphospholipid syndrome, 1998. A review of the clinical features, possible pathogenesis and treatment	Asherson RA	Lupus	1998	EXCLUDED	intervention/exposure did not match inclusion criteria
32228176	A unique case of Lemierre's syndrome status post blunt cervical trauma	Denesopolis JM	Vascular	2020	EXCLUDED	intervention/exposure did not match inclusion criteria
23704110	Systemic inflammatory response syndrome in tissue-type plasminogen activator-treated patients is associated with worse short-term functional outcome	Boehme AK	Stroke	2013	EXCLUDED	intervention/exposure/outcome did not match inclusion criteria
8856845	ABT-299, a novel PAF antagonist, attenuates multiple effects of endotoxemia in conscious rats	Albert DH	Shock	1996	EXCLUDED	intervention/exposure did not match inclusion criteria
10048555	Role of platelet activating factor in development of thrombocytopenia and neutropenia in dogs with endotoxemia	Tsuchiya R	Am J Vet Res	1999	EXCLUDED	intervention/exposure did not match inclusion criteria
8849305	Expression of prostaglandin H synthase-2 in endotoxic shock induced in rats	Takahashi S	Arch Int Pharmacodyn Ther	1995	EXCLUDED	intervention/exposure did not match inclusion criteria
25933287	The PGE2/IL-10 Axis Determines Susceptibility of B-1 Cell-Derived Phagocytes (B-1CDP) to Leishmania major Infection	Arcanjo AF	PLoS One	2015	EXCLUDED	intervention/exposure did not match inclusion criteria
19132200	Venous thromboembolism in critically ill patients. Observations from a randomized trial in sepsis	Shorr AF	Thromb Haemost	2009	EXCLUDED	intervention/exposure did not match inclusion criteria
32750138	Ticagrelor and the risk of Staphylococcus aureus bacteraemia and other infections	Butt JH	Eur Heart J Cardiovasc Pharmacother	2022	EXCLUDED	intervention/exposure did not match inclusion criteria
8227723	Effects of ketoprofen on respiratory and circulatory changes in endotoxic shock	Sigurdsson GH	Intensive Care Med	1993	EXCLUDED	intervention/exposure did not match inclusion criteria
28759530	Sevoflurane attenuates systemic inflammation compared with propofol, but does not modulate neuro-inflammation: A laboratory rat study	Beck-Schimmer B	Eur J Anaesthesiol	2017	EXCLUDED	intervention/exposure did not match inclusion criteria
12521611	Severe sepsis	Bernard G	Am J Surg	2002	EXCLUDED	The study question was not of interest
1119564	Endotoxin-induced prostaglandin E and F release in dogs	Anderson FL	Am J Physiol	1975	EXCLUDED	intervention/exposure did not match inclusion criteria
32789890	Successful management of COVID-19 and associated coagulopathy in a patient with durable left ventricular assist device	Hodges K	J Card Surg	2020	EXCLUDED	No appropriate control group
9869178	Melagatran, a low molecular weight thrombin inhibitor, counteracts endotoxin-induced haemodynamic and renal dysfunctions in the pig	Eriksson M	Thromb Haemost	1998	EXCLUDED	intervention/exposure did not match inclusion criteria
9769493	[A case of congenital nephrotic syndrome]	Beaune G	Ann Biol Clin (Paris)	1998	EXCLUDED	intervention/exposure did not match inclusion criteria
11049104	Decreased organ failure in patients with severe SIRS and septic shock treated with the platelet-activating factor antagonist TCV-309: a prospective, multicenter, double-blind, randomized phase II trial. TCV-309 Septic Shock Study Group	Poeze M	Shock	2000	EXCLUDED	intervention/exposure did not match inclusion criteria
25061708	Effects of clopidogrel on horses with experimentally induced endotoxemia	Watts AE	Am J Vet Res	2014	EXCLUDED	intervention/exposure did not match inclusion criteria
807988	Letter: Clinical and experimental effects of dipyridamole	Coeugniet E	Thromb Res	1975	EXCLUDED	intervention/exposure did not match inclusion criteria
15049233	[Treatment of severe sepsis and multiple organ failure with activated protein C]	Strøm JJ	Ugeskr Laeger	2004	EXCLUDED	intervention/exposure did not match inclusion criteria
19331665	A multicentre case-control study of nonsteroidal anti-inflammatory drugs as a risk factor for severe sepsis and septic shock	Legras A	Crit Care	2009	EXCLUDED	intervention/exposure did not match inclusion criteria
10691076	Clinicopathological conference: multisystem failure in a child	Chan L	Acad Emerg Med	2000	EXCLUDED	intervention/exposure did not match inclusion criteria
38050295	A case of multisystem inflammatory syndrome in children: A case report	Jiang J	Medicine (Baltimore)	2023	EXCLUDED	(Case report/review)
34859877	COVID-19 and abdominal pain: a pediatric case report and a point of view in pediatric emergency medicine	Rinaldi VE	Eur Rev Med Pharmacol Sci	2021	EXCLUDED	intervention/exposure did not match inclusion criteria
19735218	Treatment of septic shock and use of drotrecogin alfa (activated) in children	Marraro GA	Expert Rev Anti Infect Ther	2009	EXCLUDED	intervention/exposure did not match inclusion criteria
5646715	Purpura and septicemia due to Neisseria subflava	Muchmore HG	N Engl J Med	1968	EXCLUDED	intervention/exposure did not match inclusion criteria
1019818	Improved survival in endotoxemia with aspirin and indomethacin pretreatment	Fletcher JR	Surg Forum	1976	EXCLUDED	No appropriate control group
33982059	Multisystem inflammatory syndrome in an adult with involvement of the skin, lymph nodes, muscle, heart, liver and kidneys	Kinter CW	Rheumatology (Oxford)	2021	EXCLUDED	The study question was not of interest
25312742	Effect of unfractionated heparin on endothelial glycocalyx in a septic shock model	Yini S	Acta Anaesthesiol Scand	2015	EXCLUDED	intervention/exposure did not match inclusion criteria
32790652	Three Cases of Pediatric Multisystem Inflammatory Syndrome Associated with COVID-19 Due to SARS-CoV-2	Heidemann SM	Am J Case Rep	2020	EXCLUDED	intervention/exposure did not match inclusion criteria
15575634	Sepsis strategies: an ICU package?	Ruffell AJ	Nurs Crit Care	2004	EXCLUDED	intervention/exposure did not match inclusion criteria
17973539	Benefit-risk assessment of drotrecogin alfa (activated) in the treatment of sepsis	De Backer D	Drug Saf	2007	EXCLUDED	intervention/exposure did not match inclusion criteria
3096351	The effect of aspirin on protein breakdown in septic man	Miccolo M	Biochem Med Metab Biol	1986	EXCLUDED	intervention/exposure did not match inclusion criteria
22967692	Sepsis update: management of severe sepsis and septic shock in the emergency department after the withdrawal of Xigris	Green RS	CJEM	2012	EXCLUDED	intervention/exposure did not match inclusion criteria
32950073	Aspirin for the primary prevention of sepsis	Annane D	Lancet Respir Med	2021	EXCLUDED	The study question was not of interest
15640631	The effect of drotrecogin alfa (activated) on long-term survival after severe sepsis	Angus DC	Crit Care Med	2004	EXCLUDED	intervention/exposure did not match inclusion criteria
15359939	[Coagulopathy in severe sepsis: is there anything new?]	Samama M	Ann Fr Anesth Reanim	2003	EXCLUDED	intervention/exposure did not match inclusion criteria
5528796	The effects of three anti-inflammatory agents on platelet aggregation, in vitro and in vivo	Fleming JS	Arch Int Pharmacodyn Ther	1970	EXCLUDED	intervention/exposure did not match inclusion criteria
15199483	rFVIIai in Acute Coronary Syndromes	Sorensen BB	Semin Vasc Med	2003	EXCLUDED	intervention/exposure did not match inclusion criteria
4870939	Effect of nonsteroidal anti-inflammatory drugs in endotoxin shock	Erdös EG	Biochem Pharmacol	1968	EXCLUDED	intervention/exposure did not match inclusion criteria
27102183	Platelet Transfusion Practices in the ICU: Data From a Large Transfusion Registry	Ning S	Chest	2016	EXCLUDED	intervention/exposure did not match inclusion criteria
4762155	Aspirin poisoning	Seltzer AP	J Natl Med Assoc	1973	EXCLUDED	intervention/exposure did not match inclusion criteria
1085036	Gastric devascularization: an alternate approach to the surgical treatment of massive, diffuse hemorrhage from gastritis	Rittenhouse M	South Med J	1976	EXCLUDED	intervention/exposure did not match inclusion criteria
26850706	Association between aspirin therapy and the outcome in critically ill patients: a nested cohort study	Al Harbi SA	BMC Pharmacol Toxicol	2016	INCLUDED
1693973	[Adult respiratory distress syndrome (ARDS)]	Ichinose Y	Nihon Rinsho	1990	EXCLUDED	intervention/exposure did not match inclusion criteria
24034450	Evaluation of the profibrinolytic properties of a bispecific antibody-based inhibitor against human and mouse thrombin-activatable fibrinolysis inhibitor and plasminogen activator inhibitor-1	Wyseure T	J Thromb Haemost	2013	EXCLUDED	intervention/exposure did not match inclusion criteria
11482248	Breakthrough found in treatment of severe sepsis		Clin Resour Manag	2001	EXCLUDED	intervention/exposure did not match inclusion criteria
20189201	[Iloprost for the treatment of digital ischaemia in pediatric septic shock]	García Soler P	Med Clin (Barc)	2011	EXCLUDED	intervention/exposure did not match inclusion criteria
22129171	Dipyridamole augments the antiinflammatory response during human endotoxemia	Ramakers BP	Crit Care	2011	EXCLUDED	intervention/exposure did not match inclusion criteria
12792186	Treatment of severe sepsis with Xigris: implications for the clinical nurse specialist	Powers J	Clin Nurse Spec	2003	EXCLUDED	intervention/exposure did not match inclusion criteria
15148567	Coagulation in sepsis	Amaral A	Intensive Care Med	2004	EXCLUDED	intervention/exposure did not match inclusion criteria
38117356	The impact of aspirin use on outcomes in patients with inflammatory bowel disease: Insights from a national database	Iqbal H	Int J Colorectal Dis	2023	EXCLUDED	Study did not report on predefined outcomes
27891631	Tutorial on statistical considerations on subgroup analysis in confirmatory clinical trials	Alosh M	Stat Med	2017	EXCLUDED	intervention/exposure did not match inclusion criteria
29920038	[Effect of unfractionated heparin on the expression of heme oxygenase-1 in intestinal mucosa of mice with sepsis]	Yin X	Zhonghua Wei Zhong Bing Ji Jiu Yi Xue	2016	EXCLUDED	intervention/exposure did not match inclusion criteria
30537341	Clopidogrel reduces lipopolysaccharide-induced inflammation and neutrophil-platelet aggregates in an experimental endotoxemic model	Wang XL	J Biochem Mol Toxicol	2019	EXCLUDED	intervention/exposure did not match inclusion criteria
25802155	Stroke Mimics and Acute Stroke Evaluation: Clinical Differentiation and Complications after Intravenous Tissue Plasminogen Activator	Nguyen PL	J Emerg Med	2015	EXCLUDED	Study did not report on predefined outcomes
29028704	Aspirin for Sepsis Prophylaxis: An Ounce of Prevention?	Casey JD	Crit Care Med	2017	EXCLUDED	intervention/exposure did not match inclusion criteria
11463021	Recombinant human activated protein C for severe sepsis	Kapur S	N Engl J Med	2001	EXCLUDED	intervention/exposure did not match inclusion criteria
37525937	Platelet P2Y(12) signalling pathway in the dysregulated immune response during sepsis	Amoafo EB	Br J Pharmacol	2024	EXCLUDED	intervention/exposure did not match inclusion criteria
33510530	Kawasaki Disease like Multisystem Inflammatory Syndrome in a Toddler during SARS-CoV-2 Pandemic in Nepal	Rayamajhi A	J Nepal Health Res Counc	2021	EXCLUDED	intervention/exposure did not match inclusion criteria
12553501	Management of septic shock	Vincent JL	Ann Med	2002	EXCLUDED	Study did not report on predefined outcomes
6323220	Control of protein degradation in muscle by prostaglandins, Ca2+, and leukocytic pyrogen (interleukin 1)	Goldberg AL	Fed Proc	1984	EXCLUDED	intervention/exposure did not match inclusion criteria
21082530	[Activated protein C in patients with septic shock: pro]	Marx G	Dtsch Med Wochenschr	2010	EXCLUDED	intervention/exposure did not match inclusion criteria
22646240	Effects of prasugrel on platelet inhibition during systemic endotoxaemia: a randomized controlled trial	Spiel AO	Clin Sci (Lond)	2012	EXCLUDED	intervention/exposure did not match inclusion criteria
34488566	Aortic thrombosis in a neonate with COVID-19-related fetal inflammatory response syndrome requiring amputation of the leg: a case report	Amonkar PS	Paediatr Int Child Health	2021	EXCLUDED	intervention/exposure did not match inclusion criteria
35315156	Acetylsalicylic acid use is associated with improved survival in bacteremic pneumococcal pneumonia: A long-term nationwide study	Rögnvaldsson KG	J Intern Med	2022	INCLUDED
29169658	[Symmetrical peripheral gangrene: 4 cases]	Smaoui F	Ann Dermatol Venereol	2018	EXCLUDED	intervention/exposure did not match inclusion criteria
22370677	Reduction of thrombus size in murine models of thrombosis following administration of recombinant α1-proteinase inhibitor mutant proteins	Sheffield WP	Thromb Haemost	2012	EXCLUDED	intervention/exposure did not match inclusion criteria
12065301	Molecular mechanisms of leukocyte recruitment in postischemic liver microcirculation	Kubes P	Am J Physiol Gastrointest Liver Physiol	2002	EXCLUDED	intervention/exposure did not match inclusion criteria
35533971	Chronic aspirin use and survival following sepsis-A propensity-matched, observational cohort study	Lavie I	Clin Microbiol Infect	2022	INCLUDED
33277976	American College of Rheumatology Clinical Guidance for Multisystem Inflammatory Syndrome in Children Associated With SARS-CoV-2 and Hyperinflammation in Pediatric COVID-19: Version 2	Henderson LA	Arthritis Rheumatol	2021	EXCLUDED	intervention/exposure did not match inclusion criteria
14702440	Safety, pharmacokinetics, and pharmacodynamics of drotrecogin alfa (activated) in children with severe sepsis	Barton P	Pediatrics	2004	EXCLUDED	intervention/exposure did not match inclusion criteria
12744550	Clopidogrel-induced systemic inflammatory response syndrome	Wolf I	Mayo Clin Proc	2003	EXCLUDED	intervention/exposure did not match inclusion criteria
20470189	The pleiotropic effects of statins and omega-3 fatty acids against sepsis: a new perspective	Makris GC	Expert Opin Investig Drugs	2010	EXCLUDED	intervention/exposure/outcome did not match inclusion criteria
33331715	[COVID-19-associated hyperinflammatory state in a 15-year-old female patient]	Blink M	Ned Tijdschr Geneeskd	2020	EXCLUDED	intervention/exposure did not match inclusion criteria
28158885	Breaking Bad Delirium: Methamphetamine and Boric Acid Toxicity with Hallucinations and Pseudosepsis	Johnson K	South Med J	2017	EXCLUDED	intervention/exposure did not match inclusion criteria
17227250	[Tesio twin catheter system for hemodialysis tunnelized using an echo-guided technique. Retrospective analysis of 210 catheters]	Ibrik O	Nefrologia	2006	EXCLUDED	intervention/exposure did not match inclusion criteria
19000122	Infection associated with tunneled hemodialysis catheters	Beathard GA	Semin Dial	2008	EXCLUDED	intervention/exposure did not match inclusion criteria
1637110	Ibuprofen, indomethacin, and high-dose aspirin, but not low-dose aspirin or imidazole, inhibit CGRP elevations in plasma during endotoxicosis	Wang X	Ann N Y Acad Sci	1992	EXCLUDED	intervention/exposure did not match inclusion criteria
16424737	Recombinant activated protein C: decisions for administration	Dellinger RP	Crit Care Med	2006	EXCLUDED	No appropriate control group
16344681	Superior vena cava thrombus treated with low-dose, peripherally administered recombinant tissue plasminogen activator in a child: case report and review of the literature	Fasano R	J Pediatr Hematol Oncol	2005	EXCLUDED	intervention/exposure did not match inclusion criteria
9874086	Bone marrow suppression and klebsiella pneumonia septicemia due to ticlopidine and successful treatment with filgrastim; a case report	Korkmaz ME	Int J Cardiol	1998	EXCLUDED	intervention/exposure did not match inclusion criteria
23299044	We've made progress in the treatment of sepsis, so do we still need sepsis trials?	Vincent JL	Minerva Anestesiol	2013	EXCLUDED	intervention/exposure did not match inclusion criteria
34416756	Recombinant Activated Protein C (rhAPC) Affects Lipopolysaccharide-Induced Mechanical Compliance Changes and Beat Frequency of mESC-Derived Cardiomyocyte Monolayers	Temiz Artmann A	Shock	2022	EXCLUDED	intervention/exposure/outcome did not match inclusion criteria
35499966	2022 Update of the Consensus on the Rational Use of Antithrombotics and Thrombolytics in Veterinary Critical Care (CURATIVE) Domain 1- Defining populations at risk	deLaforcade A	J Vet Emerg Crit Care (San Antonio)	2022	EXCLUDED	intervention/exposure did not match inclusion criteria
36859277	Multisystem inflammatory syndrome in children associated with Bacille Calmette-Guérin scar: a case presentation	Kizildag H	BMC Pediatr	2023	EXCLUDED	intervention/exposure did not match inclusion criteria
12521616	Management of patients with severe sepsis, treated by drotrecogin alfa (activated)	Laterre PF	Am J Surg	2002	EXCLUDED	intervention/exposure did not match inclusion criteria
30154452	Overexpression of homeodomain-interacting protein kinase 2 (HIPK2) attenuates sepsis-mediated liver injury by restoring autophagy	Jiang Z	Cell Death Dis	2018	EXCLUDED	intervention/exposure did not match inclusion criteria
12521610	Drotrecogin Alfa (Activated): From Bench to Practical Use at the Bedside. Proceedings of meetings of the Protein C Worldwide Evaluation in Severe Sepsis (PROWESS) Clinical Evaluation Committee		Am J Surg	2002	EXCLUDED	intervention/exposure did not match inclusion criteria
4393013	Mechanisms of change in thoracic duct lymph flow during hypotensive states	Nelson NC	Ann Surg	1970	EXCLUDED	intervention/exposure did not match inclusion criteria
4269449	Delayed febrile pleuropericarditis after sepsis. A possible analogue of the postcardiotomy syndrome	Miller GC	Ann Intern Med	1973	EXCLUDED	intervention/exposure/outcome did not match inclusion criteria
11305209	[Activated protein C, coagulation, inflammation, and treatment of severe sepsis]	van Deventer SJ	Ned Tijdschr Geneeskd	2001	EXCLUDED	intervention/exposure did not match inclusion criteria
24051142	Role for platelet glycoprotein Ib-IX and effects of its inhibition in endotoxemia-induced thrombosis, thrombocytopenia, and mortality	Yin H	Arterioscler Thromb Vasc Biol	2013	EXCLUDED	intervention/exposure/outcome did not match inclusion criteria
10715297	Prevention of central venous catheter-related infections and thrombotic events in immunocompromised children by the use of vancomycin/ciprofloxacin/heparin flush solution: A randomized, multicenter, double-blind trial	Henrickson KJ	J Clin Oncol	2000	EXCLUDED	intervention/exposure did not match inclusion criteria
6240741	[Quantification (by nomograms) of physiopathological parameters in an experimental model of passive anaphylaxis caused by immune complexes]	Portolés A	Rev Esp Fisiol	1984	EXCLUDED	intervention/exposure did not match inclusion criteria
18043241	Idiosyncratic drug-induced agranulocytosis or acute neutropenia	Andrès E	Curr Opin Hematol	2008	EXCLUDED	intervention/exposure/outcome did not match inclusion criteria
34217531	Coagulopathy and sepsis: Pathophysiology, clinical manifestations and treatment	Giustozzi M	Blood Rev	2021	EXCLUDED	The study question was not of interest
34523885	Kawasaki Disease and Multisystem Inflammatory Syndrome in Children: An Overview and Comparison	Darby JB	Am Fam Physician	2021	EXCLUDED	intervention/exposure did not match inclusion criteria
7686537	Stevens-Johnson syndrome and toxic epidermal necrolysis in Thailand	Leenutaphong V	Int J Dermatol	1993	EXCLUDED	intervention/exposure did not match inclusion criteria
4651117	The effect of aspirin on the response to endotoxin	Hall RC	Aust J Exp Biol Med Sci	1972	EXCLUDED	intervention/exposure did not match inclusion criteria
27043236	Aspirin may improve outcome in sepsis by augmentation of the inflammatory response	Kiers HD	Intensive Care Med	2016	EXCLUDED	The study question was not of interest
27339215	Metabolic acidosis and 5-oxoprolinuria induced by flucloxacillin and acetaminophen: a case report	Lanoy C	J Med Case Rep	2016	EXCLUDED	intervention/exposure did not match inclusion criteria
579500	Antiplatelet treatment in septic shock with severe bleeding and thrombocytopenia	Farina ML	Thromb Haemost	1977	EXCLUDED	intervention/exposure did not match inclusion criteria
31366975	Defibrotide enhances fibrinolysis in human endotoxemia - a randomized, double blind, crossover trial in healthy volunteers	Schoergenhofer C	Sci Rep	2019	EXCLUDED	intervention/exposure did not match inclusion criteria
5075103	Aspirin and pulmonary lesions in endotoxin shock	Murphy VS	Am Heart J	1972	EXCLUDED	The study question was not of interest
16731104	Coagulopathy and inflammation in neonatal heart surgery: mechanisms and strategies	Jaggers J	Ann Thorac Surg	2006	EXCLUDED	intervention/exposure did not match inclusion criteria
16424739	Antithrombotic therapies for sepsis: a need for more studies	Minneci PC	Crit Care Med	2006	EXCLUDED	intervention/exposure/outcome did not match inclusion criteria
2945470	[Monitored antithrombotic therapy in the combined treatment of patients with suppurative-septic diseases]	Dobrovol'skiĭ VI	Akush Ginekol (Mosk)	1986	EXCLUDED	intervention/exposure did not match inclusion criteria
8269643	Infusion of stroma-free cross-linked hemoglobin during acute gram-negative bacteremia	Crowley JP	Circ Shock	1993	EXCLUDED	intervention/exposure did not match inclusion criteria
211606	[Post-abortion septicemia. Human equivalent of the Shwartzman-Sanarelli phenomenon]	Larcan A	Sem Hop	1978	EXCLUDED	intervention/exposure did not match inclusion criteria
35751888	Giant coronary aneurysms in an infant: Dilemma of MIS-C	Drury A	Echocardiography	2022	EXCLUDED	intervention/exposure did not match inclusion criteria
21656901	Sinusoidal obstruction syndrome during induction therapy for acute lymphoblastic leukemia managed with N-acetyl Cysteine	Sahoo RK	Pediatr Blood Cancer	2011	EXCLUDED	No appropriate control group
8721386	Attenuation of endotoxin-induced pathophysiology by a new potent PAF receptor antagonist	Kruse-Elliott KT	Shock	1996	EXCLUDED	intervention/exposure did not match inclusion criteria
16810106	Recombinant human activated protein C improves pulmonary function in ovine acute lung injury resulting from smoke inhalation and sepsis	Maybauer MO	Crit Care Med	2006	EXCLUDED	intervention/exposure did not match inclusion criteria
38627682	Continuation of chronic antiplatelet therapy is not associated with increased need for transfusions: a cohort study in critically ill septic patients	Fuchs C	BMC Anesthesiol	2024	EXCLUDED	intervention/exposure did not match inclusion criteria
33295562	[COVID-19-associated multisystem inflammatory syndrome in children: case series at a pediatric hospital in Peru]	Coll-Vela LE	Rev Peru Med Exp Salud Publica	2020	EXCLUDED	intervention/exposure did not match inclusion criteria
11772263	Experimental and emerging therapies for sepsis and septic shock	Añel RL	Expert Opin Investig Drugs	2001	EXCLUDED	intervention/exposure did not match inclusion criteria
32632558	Anti-coagulation for COVID-19 treatment: both anti-thrombotic and anti-inflammatory?	Paar V	J Thromb Thrombolysis	2021	EXCLUDED	intervention/exposure did not match inclusion criteria
36973090	Aspirin Therapy and 28-Day Mortality in ICU Patients: A Retrospective Observational Study From Two Large Databases	Wang L	Clin Ther	2023	INCLUDED
32900329	Cytokine and lipid metabolome effects of low-dose acetylsalicylic acid in critically ill patients with systemic inflammation: a pilot, feasibility, multicentre, randomised, placebo-controlled trial	Cioccari L	Crit Care Resusc	2020	EXCLUDED	intervention/exposure did not match inclusion criteria
21441890	Effectiveness of treatments for severe sepsis: data from the bundle implementation programs	Ferrer R	Minerva Anestesiol	2011	EXCLUDED	intervention/exposure did not match inclusion criteria
34045461	Targeting Gα(13)-integrin interaction ameliorates systemic inflammation	Cheng N	Nat Commun	2021	EXCLUDED	intervention/exposure did not match inclusion criteria
35143595	Antiplatelet therapy for Staphylococcus aureus bacteremia: Will it stick?	Tatara AM	PLoS Pathog	2022	EXCLUDED	intervention/exposure did not match inclusion criteria
14101111	[SHOCK-LIKE SYMPTOMS CAUSED BY DRUGS AND THEIR TREATMENT. (1) BASIC PRINCIPLES]	KIMURA Y	Jibiinkoka	1963	EXCLUDED	intervention/exposure did not match inclusion criteria
33982059	Multisystem inflammatory syndrome in an adult with involvement of the skin, lymph nodes, muscle, heart, liver and kidneys	Kinter CW	Rheumatology (Oxford)	2021	EXCLUDED	intervention/exposure did not match inclusion criteria
30585832	Treatment With Acetylsalicylic Acid Reverses Endotoxin Tolerance in Humans In Vivo: A Randomized Placebo-Controlled Study	Leijte GP	Crit Care Med	2019	EXCLUDED	intervention/exposure did not match inclusion criteria
373278	[Thrombosis prevention and treatment in pediatrics]	Weissbach G	Z Gesamte Inn Med	1979	EXCLUDED	intervention/exposure did not match inclusion criteria
36736927	Staphylococcus aureus bacteraemia treatment outcomes in patients receiving ticagrelor vs a propensity-matched cohort receiving clopidogrel	Gentry CA	Int J Antimicrob Agents	2023	EXCLUDED	intervention/exposure did not match inclusion criteria
16150290	Recombinant human activated protein C treatment of septic shock syndrome in a patient at 18th week of gestation: a case report	Medve L	Am J Obstet Gynecol	2005	EXCLUDED	(Case report/review)
25544351	Coagulation abnormalities in sepsis	Tsao CM	Acta Anaesthesiol Taiwan	2015	EXCLUDED	intervention/exposure did not match inclusion criteria
20185792	Acadesine inhibits tissue factor induction and thrombus formation by activating the phosphoinositide 3-kinase/Akt signaling pathway	Zhang W	Arterioscler Thromb Vasc Biol	2010	EXCLUDED	intervention/exposure did not match inclusion criteria
8705392	The effects of diaspirin cross-linked hemoglobin in sepsis	Mourelatos MG	Shock	1996	EXCLUDED	intervention/exposure did not match inclusion criteria
22487521	Recombinant human activated protein C as a disease modifier in severe acute pancreatitis: systematic review of current evidence	Miranda CJ	Pancreatology	2012	EXCLUDED	intervention/exposure did not match inclusion criteria
29982219	Maintenance use of non-steroidal anti-inflammatory drugs and risk of gastrointestinal cancer in a nationwide population-based cohort study in Sweden	Brusselaers N	BMJ Open	2018	EXCLUDED	intervention/exposure did not match inclusion criteria
34088250	NSAIDs/nitazoxanide/azithromycin repurposed for COVID-19: potential mitigation of the cytokine storm interleukin-6 amplifier via immunomodulatory effects	Kelleni MT	Expert Rev Anti Infect Ther	2022	EXCLUDED	intervention/exposure/outcome did not match inclusion criteria
27628011	Venous Thromboembolic Disease in Children and Adolescents	Radulescu VC	Adv Exp Med Biol	2017	EXCLUDED	(study in child/adolescent)
15683852	Critical roles of platelets in lipopolysaccharide-induced lethality: effects of glycyrrhizin and possible strategy for acute respiratory distress syndrome	Yu Z	Int Immunopharmacol	2005	EXCLUDED	intervention/exposure did not match inclusion criteria
15826800	[Recommendations for management of severe sepsis and septic shock. Surviving sepsis campaign]	Martin C	Ann Fr Anesth Reanim	2005	EXCLUDED	The study question was not of interest
18776987	[Scoring of disseminated intravascular coagulation (DIC) in intensive care medicine]	Wiedermann CJ	Clin Ter	2008	EXCLUDED	intervention/exposure did not match inclusion criteria
27428153	Low-Dose Acetylsalicylic Acid and Short-Term Mortality in Staphylococcus aureus Bloodstream Infection	Das UN	Crit Care Med	2016	EXCLUDED	(lack of control)
35535570	Antiplatelet Therapy in Staphylococcus aureus Bacteremia: No Time Like the Past?	Mourad A	Antimicrob Agents Chemother	2022	EXCLUDED	The study question was not of interest
16370957	Coagulopathy and the role of recombinant human activated protein C in sepsis and following polytrauma	Dahabreh Z	Expert Opin Drug Saf	2006	EXCLUDED	intervention/exposure did not match inclusion criteria
21396681	Liver pathology in Malawian children with fatal encephalopathy	Whitten R	Hum Pathol	2011	EXCLUDED	intervention/exposure did not match inclusion criteria
25402302	Addressing the global burden of sepsis: importance of a systems-based approach	Dobson GP	Crit Care Med	2014	EXCLUDED	intervention/exposure did not match inclusion criteria
16845972	Postoperative septic shock	Jenkins I	Cleve Clin J Med	2006	EXCLUDED	The study question was not of interest
15075740	Recent trends in infective endocarditis: influence of case definitions	Devlin RK	Curr Opin Cardiol	2004	EXCLUDED	intervention/exposure did not match inclusion criteria
25829229	Association of prior antiplatelet agents with mortality in sepsis patients: a nationwide population-based cohort study	Tsai MJ	Intensive Care Med	2015	EXCLUDED	intervention/exposure did not match inclusion criteria
9773406	The sepsis-coagulant axis: a review	Weiss DJ	J Vet Intern Med	1998	EXCLUDED	intervention/exposure did not match inclusion criteria
37263188	Hemoperfusion: Indications, Dose, Prescription	Bidar F	Contrib Nephrol	2023	EXCLUDED	The study question was not of interest
20065268	Reliability and accuracy of practitioner-calculated Acute Physiology and Chronic Health Evaluation II scores for determining the appropriateness of drotrecogin alfa (activated)	Owen PS	Am J Health Syst Pharm	2010	EXCLUDED	intervention/exposure did not match inclusion criteria
11236781	Severe sepsis--a new treatment with both anticoagulant and antiinflammatory properties	Matthay MA	N Engl J Med	2001	EXCLUDED	intervention/exposure did not match inclusion criteria
18449418	Venous and arterial thromboembolism in severe sepsis	Levine RL	Thromb Haemost	2008	EXCLUDED	intervention/exposure did not match inclusion criteria
1216846	[Disseminated intravascular coagulation and acute renal failure in an infant. Treated with streptokinase and peritoneal dialysis (author's transl)]	Muntean W	Wien Klin Wochenschr	1975	EXCLUDED	intervention/exposure did not match inclusion criteria
23174922	An updated meta-analysis to understand the variable efficacy of drotrecogin alfa (activated) in severe sepsis and septic shock	Lai PS	Minerva Anestesiol	2013	EXCLUDED	intervention/exposure/outcome did not match inclusion criteria
581339	Experimental meningococcal septicemia. Effect of aspirin therapy	Dalldorf FG	Arch Pathol Lab Med	1978	EXCLUDED	intervention/exposure did not match inclusion criteria
11463585	Safeguarding patients in clinical trials with high mortality rates	Freeman BD	Am J Respir Crit Care Med	2001	EXCLUDED	intervention/exposure did not match inclusion criteria
19301060	Degos' disease: a rare condition simulating rheumatic diseases	Chung HY	Clin Rheumatol	2009	EXCLUDED	intervention/exposure did not match inclusion criteria
17327554	Use of the femoral vein as insertion site for tunneled hemodialysis catheters	Falk A	J Vasc Interv Radiol	2007	EXCLUDED	intervention/exposure did not match inclusion criteria
3150272	Influence of inhibitors of the eicosanoid metabolism, of antagonists of the eicosanoids and of PAF on mortality assayed in three biochemically characterized shock models	Bahr T	Biomed Biochim Acta	1988	EXCLUDED	intervention/exposure did not match inclusion criteria
24733067	Differential signaling by protease-activated receptors: implications for therapeutic targeting	Sidhu TS	Int J Mol Sci	2014	EXCLUDED	intervention/exposure did not match inclusion criteria
3915593	[Functions and clinical significances of fibronectins]	Qu JM	Sheng Li Ke Xue Jin Zhan	1985	EXCLUDED	intervention/exposure did not match inclusion criteria
39762913	Effects of different antiplatelet therapy drugs on platelet activation and platelet-leukocyte aggregate formation in early septic ARDS	Wang L	BMC Pharmacol Toxicol	2025	EXCLUDED	intervention/exposure did not match inclusion criteria
8547635	PAI-1-resistant t-PA: low doses prevent fibrin deposition in rabbits with increased PAI-1 activity	Krishnamurti C	Blood	1996	EXCLUDED	intervention/exposure did not match inclusion criteria
26422851	The effects of aspirin, flurbiprofen, and NO-donating acetylsalicylic acid (NCX 4016) on mice models of endotoxic and septic shock	Ulu N	Turk J Med Sci	2015	EXCLUDED	intervention/exposure did not match inclusion criteria
2443265	Coagulation and fibrinolytic reactions in experimental porcine septic shock: pretreatment with different antiplatelet factors	Svartholm E	Circ Shock	1987	EXCLUDED	intervention/exposure did not match inclusion criteria
1419122	Multiple organ platelet sequestration, hemodynamics, and gas exchange in endotoxin shock and the effects of aspirin-terbutaline treatment	Sigurdsson GH	Am J Physiol Imaging	1992	EXCLUDED	intervention/exposure did not match inclusion criteria
21823392	Changes in microvascular blood flow during coupled plasma filtration and adsorption	Berlot G	Anaesth Intensive Care	2011	EXCLUDED	intervention/exposure did not match inclusion criteria
18212699	Portal vein thrombosis associated with coronary artery bypass surgery	Katz MG	J Cardiovasc Surg (Torino)	2008	EXCLUDED	intervention/exposure did not match inclusion criteria
4913462	[Drug allergies and leukemias. Preliminary study]	Bray B	Rev Fr Transfus	1969	EXCLUDED	intervention/exposure did not match inclusion criteria
9456225	HELP apheresis in the treatment of sepsis	Samtleben W	Artif Organs	1998	EXCLUDED	intervention/exposure did not match inclusion criteria
16845972	Postoperative septic shock	Jenkins I	Cleve Clin J Med	2006	EXCLUDED	Study did not report on predefined outcomes
23115147	Dental procedures and risk of experiencing a second vascular event in a Medicare population	Skaar D	J Am Dent Assoc	2012	EXCLUDED	intervention/exposure did not match inclusion criteria
37268064	Thrombotic complications in children with Coronavirus disease 2019 and Multisystem Inflammatory Syndrome of Childhood	Kumar R	J Thromb Haemost	2023	EXCLUDED	Study did not report on predefined outcomes
	Prior aspirin and/or nonsteroidal anti-inflammatory drug use in sepsis patients is associated with reduced intensive care unit morbidity and mortality: retrospective study.	Sahin AS	Arch Med Sci Civil Dis.	2018	INCLUDED
29864779	Inhibition of Protease-Activated Receptor (PAR1) Reduces Activation of the Endothelium, Coagulation, Fibrinolysis and Inflammation during Human Endotoxemia	Schoergenhofer C	Thromb Haemost	2018	EXCLUDED	intervention/exposure did not match inclusion criteria
1397016	PF-5901 inhibits gastrointestinal platelet-activating factor synthesis in vivo	Hogaboam CM	Eur J Pharmacol	1992	EXCLUDED	intervention/exposure did not match inclusion criteria
22932399	Circulating nucleosomes and severity of illness in children suffering from meningococcal sepsis treated with protein C	Zeerleder S	Crit Care Med	2012	EXCLUDED	intervention/exposure did not match inclusion criteria
11714212	Recombinant human activated protein C, drotrecogin alfa (activated): a novel therapy for severe sepsis	Kanji S	Pharmacotherapy	2001	EXCLUDED	intervention/exposure did not match inclusion criteria
7905129	Toxic shock syndrome toxin-secreting Staphylococcus aureus in Kawasaki syndrome	Abinun M	Lancet	1994	EXCLUDED	intervention/exposure/outcome did not match inclusion criteria
12618874	A population-based cohort study of the risk of colorectal and other cancers among users of low-dose aspirin	Friis S	Br J Cancer	2003	EXCLUDED	intervention/exposure did not match inclusion criteria
15133467	Optimum treatment of severe sepsis and septic shock: evidence in support of the recommendations	Balk RA	Dis Mon	2004	EXCLUDED	Study did not report on predefined outcomes
8638202	Agranulocytosis and near fatal sepsis due to 'Mexican aspirin' (dipyrone)	Dorr VJ	South Med J	1996	EXCLUDED	intervention/exposure did not match inclusion criteria
33830937	[SARS-CoV-2-associated inflammatory multisystem disease in a 15-year-old boy]	Ormay C	Orv Hetil	2021	EXCLUDED	intervention/exposure did not match inclusion criteria
11463022	Recombinant human activated protein C for severe sepsis	Greisman SE	N Engl J Med	2001	EXCLUDED	intervention/exposure did not match inclusion criteria
17454146	Prognostic value of platelet-derived growth factor in patients with severe sepsis	Brueckmann M	Growth Factors	2007	EXCLUDED	intervention/exposure did not match inclusion criteria
17332913	Successful treatment of life-threatening melioidosis with activated protein C and meropenem	Tan CK	J Microbiol Immunol Infect	2007	EXCLUDED	intervention/exposure did not match inclusion criteria
26202314	Acute spinal cord compression: a rare complication of dual antiplatelet therapy	Iskandar MZ	BMJ Case Rep	2015	EXCLUDED	intervention/exposure did not match inclusion criteria
34103921	COVID-19 Sepsis: Pathogenesis and Endothelial Molecular Mechanisms Based on "Two-Path Unifying Theory" of Hemostasis and Endotheliopathy-Associated Vascular Microthrombotic Disease, and Proposed Therapeutic Approach with Antimicrothrombotic Therapy	Chang JC	Vasc Health Risk Manag	2021	EXCLUDED	Study did not report on predefined outcomes
12004254	Soluble thrombomodulin, plasma-derived unactivated protein C, and recombinant human activated protein C in sepsis	Dhainaut JF	Crit Care Med	2002	EXCLUDED	intervention/exposure did not match inclusion criteria
38509432	Treatment of multisystem inflammatory syndrome in children	Tong T	World J Pediatr	2024	EXCLUDED	Study did not report on predefined outcomes
1412200	Pharmacological profile of G619, a new platelet aggregation inhibitor	Yue TL	Thromb Res	1992	EXCLUDED	intervention/exposure did not match inclusion criteria
22672931	Why are we still mesmerized by the old fashioned Medicine Man?	Silvestri L	Minerva Anestesiol	2012	EXCLUDED	intervention/exposure did not match inclusion criteria
4612749	[Certain complications caused by the use of external arteriovenous shunt and internal arteriovenous fistula in patients with terminal renal insufficiency kept on regular hemodialysis]	Ermolenko VM	Sov Med	1974	EXCLUDED	intervention/exposure did not match inclusion criteria
16566369	[Novel treatment for severe sepsis: recombinant human protein C (RHAPC)]	Uszyiński W	Ginekol Pol	2005	EXCLUDED	intervention/exposure did not match inclusion criteria
26460554	The Genus Neolitsea of Lauraceae: A Phytochemical and Biological Progress	Cao Y	Chem Biodivers	2015	EXCLUDED	intervention/exposure did not match inclusion criteria
36907731	Evaluation of antithrombotic prophylaxis and thrombotic events in children with COVID-19 or MIS-C: A tertiary pediatric center experience	Guner Ozenen G	Arch Pediatr	2023	EXCLUDED	intervention/exposure did not match inclusion criteria
2326771	Protective effect of Y-20811, a long-lasting thromboxane synthetase inhibitor, on endotoxin shock in rabbits	Mikashima H	Thromb Res	1990	EXCLUDED	intervention/exposure did not match inclusion criteria
17410124	Pharmacokinetics and pharmacodynamics of the dual FII/FX inhibitor BIBT 986 in endotoxin-induced coagulation	Leitner JM	Clin Pharmacol Ther	2007	EXCLUDED	intervention/exposure did not match inclusion criteria
34116467	Multisystem inflammatory syndrome in children with COVID-19	Gottlieb M	Am J Emerg Med	2021	EXCLUDED	(Non-relevant disease condition i.e., COVID-19)
10942791	Antiplatelet activity of Staphylococcus aureus lipoteichoic acid is mediated through a cyclic AMP pathway	Sheu JR	Thromb Res	2000	EXCLUDED	intervention/exposure did not match inclusion criteria
6687979	Studies on the beneficial effects of aspirin in endotoxic shock. Relationship to inhibition of arachidonic acid metabolism	Halushka PV	Am J Med	1983	EXCLUDED	intervention/exposure did not match inclusion criteria
12221670	Ticlopidine-induced aplastic anemia: two new case reports, review, and meta-analysis of 55 additional cases	Symeonidis A	Am J Hematol	2002	EXCLUDED	(Case report/review)
38287882	Pediatric Central Venous Access Device Lock Solutions: A Network Meta-analysis	Takashima M	Pediatrics	2024	EXCLUDED	intervention/exposure did not match inclusion criteria
2124456	[Loss of contractile stability induced by phenylephrine and endothelin in the aorta of rats treated with endotoxin]	Auguet M	Arch Mal Coeur Vaiss	1990	EXCLUDED	intervention/exposure did not match inclusion criteria
23751587	[Progresses in characteristics and diagnostic methods of neonatal diffuse intravascular coagulation]	Xu J	Zhonghua Er Ke Za Zhi	2013	EXCLUDED	The study question was not of interest
31699286	Do Aspirin and/or Other Antiplatelet Agents Prevent Infective Endocarditis in Patients With Enterococcus faecalis Bacteremia?	Madias JE	J Am Coll Cardiol	2019	EXCLUDED	intervention/exposure did not match inclusion criteria
18305483	Dendritic cell PAR1-S1P3 signalling couples coagulation and inflammation	Niessen F	Nature	2008	EXCLUDED	intervention/exposure did not match inclusion criteria
26669970	Escherichia coli induces platelet aggregation in an FcγRIIa-dependent manner	Moriarty RD	J Thromb Haemost	2016	EXCLUDED	intervention/exposure did not match inclusion criteria
3983796	Lack of effect of glucocorticoids upon plasma thromboxane in patients in a state of shock	Reines HD	Surg Gynecol Obstet	1985	EXCLUDED	intervention/exposure did not match inclusion criteria
23590464	Body temperature, blood infection parameters, and outcome of thrombolysis-treated ischemic stroke patients	Tiainen M	Int J Stroke	2013	EXCLUDED	intervention/exposure did not match inclusion criteria
35641940	Effect of anticoagulant and platelet inhibition on the risk of bacteremia among patients with acute pyelonephritis: a retrospective cohort study	Steiner SE	BMC Infect Dis	2022	EXCLUDED	intervention/exposure did not match inclusion criteria
20042756	Activated protein C for sepsis	Toussaint S	N Engl J Med	2009	EXCLUDED	intervention/exposure did not match inclusion criteria
20003050	Considerations on the use of adjunct red blood cell exchange transfusion in the treatment of severe Plasmodium falciparum malaria	Shelat SG	Transfusion	2010	EXCLUDED	intervention/exposure did not match inclusion criteria
4411413	[Urokinase excretion and fibrinolysis in consumption coagulopathy and acute kidney failure]	Haupt H	Monatsschr Kinderheilkd (1902)	1974	EXCLUDED	intervention/exposure did not match inclusion criteria
231123	[Effects of various drugs on microaggregate formation in endotoxin shock (author's transl)]	Saito K	Masui	1979	EXCLUDED	intervention/exposure did not match inclusion criteria
32677459	COVID-19: Coagulopathy, Risk of Thrombosis, and the Rationale for Anticoagulation	Miesbach W	Clin Appl Thromb Hemost	2020	EXCLUDED	intervention/exposure did not match inclusion criteria
33162259	Multisystem Inflammatory Syndrome in Children	Tabaac S	J Emerg Med	2021	EXCLUDED	No appropriate control group
9156785	Treatment with the platelet-activating factor antagonist TCV-309 in patients with severe systemic inflammatory response syndrome: a prospective, multi-center, double-blind, randomized phase II trial	Froon AM	Shock	1996	EXCLUDED	intervention/exposure did not match inclusion criteria
33214651	Thrombocytopathy and endotheliopathy: crucial contributors to COVID-19 thromboinflammation	Gu SX	Nat Rev Cardiol	2021	EXCLUDED	Study did not report on predefined outcomes
19304564	An unusual case of progressive shock and highly elevated procalcitonin level	Schumm J	Am J Crit Care	2010	EXCLUDED	intervention/exposure did not match inclusion criteria
31856631	The distinct effects of aspirin on platelet aggregation induced by infectious bacteria	Hannachi N	Platelets	2020	EXCLUDED	intervention/exposure did not match inclusion criteria
39024746	Metabolic syndrome induces benefits in mice experiencing severe sepsis, comparable to the effects of low-dose aspirin pretreatment in septic mice lacking metabolic syndrome	Nakama RP	Int Immunopharmacol	2024	EXCLUDED	intervention/exposure did not match inclusion criteria
12357970	[New therapy for systemic infection and sepsis]	Kasper SM	Dtsch Med Wochenschr	2002	EXCLUDED	intervention/exposure did not match inclusion criteria
36053793	Uncoupling of platelet granule release and integrin activation suggests GPIIb/IIIa as a therapeutic target in COVID-19	Weiss LJ	Blood Adv	2023	EXCLUDED	intervention/exposure/outcome did not match inclusion criteria
29370574	The protective effect of ticagrelor on renal function in a mouse model of sepsis-induced acute kidney injury	Li X	Platelets	2019	EXCLUDED	intervention/exposure did not match inclusion criteria
17323514	Drotrecogin alfa: a second look. More clinical trials in severe sepsis: mostly negative results		Prescrire Int	2007	EXCLUDED	intervention/exposure did not match inclusion criteria
6705312	Septic shock in obstetrics	Knuppel RA	Clin Obstet Gynecol	1984	EXCLUDED	intervention/exposure did not match inclusion criteria
32790856	Leukoerythroblastosis and plasmacytoid lymphocytes in a child with SARS-CoV-2-associated multisystem inflammatory syndrome	Lee WS	Blood	2020	EXCLUDED	The study question was not of interest
15148567	Coagulation in sepsis	Amaral A	Intensive Care Med	2004	EXCLUDED	The study question was not of interest
20042756	Activated protein C for sepsis	Toussaint S	N Engl J Med	2009	EXCLUDED	The study question was not of interest
15141291	Looking at subgroups in an inhomogeneous population does not make these subgroups more homogeneous	Carlet J	Intensive Care Med	2004	EXCLUDED	intervention/exposure did not match inclusion criteria
28124089	Evening primrose oil or forskolin ameliorates celecoxib-enhanced upregulation of tissue factor expression in mice subjected to lipopolysaccharide-induced endotoxemia	Mosaad SM	Naunyn Schmiedebergs Arch Pharmacol	2017	EXCLUDED	intervention/exposure did not match inclusion criteria
29680659	Tracing the dynamic expression of the Nfκb2 gene during inflammatory processes by in vivo bioluminescence imaging in transgenic mice	Yang X	Biochem Biophys Res Commun	2018	EXCLUDED	intervention/exposure did not match inclusion criteria
9500598	The contact system: a proinflammatory pathway with antithrombotic activity	Colman RW	Nat Med	1998	EXCLUDED	intervention/exposure did not match inclusion criteria
25596198	The efficacy of activated protein C for the treatment of sepsis: incorporating observational evidence with a Bayesian approach	Zhang Z	BMJ Open	2015	EXCLUDED	intervention/exposure did not match inclusion criteria
16826415	[Carbon monoxide--poison or potential therapeutic?]	Hoetzel A	Anaesthesist	2006	EXCLUDED	intervention/exposure did not match inclusion criteria
25597986	The endothelial glycocalyx: the great luminal barrier	Kolsen-Petersen JA	Acta Anaesthesiol Scand	2015	EXCLUDED	intervention/exposure did not match inclusion criteria
2975872	Acetylsalicylic acid, BM 13.177 and picotamide improve the survival of endotoxin-infused rabbits	Feldhoff CM	Thromb Res	1988	EXCLUDED	intervention/exposure did not match inclusion criteria
19132257	Editor's choice articles 2006--2008	Preissner KT	Thromb Haemost	2008	EXCLUDED	intervention/exposure did not match inclusion criteria
11893230	Drotrecogin alfa (activated)	Lyseng-Williamson KA	Drugs	2002	EXCLUDED	intervention/exposure/outcome did not match inclusion criteria
2307580	Inhibition of interleukin 1 (IL-1)-elicited leukocytosis and LPS-induced fever by soluble immune response suppressor (SIRS)	Zimecki M	Immunopharmacology	1990	EXCLUDED	intervention/exposure did not match inclusion criteria
19492277	[Metabolism of nitric oxide (NO) and arginine: significance for male health]	Mathers MJ	Aktuelle Urol	2009	EXCLUDED	intervention/exposure did not match inclusion criteria
24881585	A case of thrombosis of intra-atrial extracardiac conduit and left pulmonary artery due to infective endocarditis after modified Fontan operation	Oka N	Int Heart J	2014	EXCLUDED	intervention/exposure did not match inclusion criteria
15240146	Aspirin inhibits serine phosphorylation of IRS-1 in muscle and adipose tissue of septic rats	Barreiro GC	Biochem Biophys Res Commun	2004	EXCLUDED	intervention/exposure did not match inclusion criteria
34586493	Surgical treatment of a spontaneous spinal epidural hematoma under antithrombotic treatment of a multisystem inflammatory syndrome in children associated with SARS-COV-2	Romagna A	Childs Nerv Syst	2022	EXCLUDED	intervention/exposure did not match inclusion criteria
31910739	BMX Represses Thrombin-PAR1-Mediated Endothelial Permeability and Vascular Leakage During Early Sepsis	Li Z	Circ Res	2020	EXCLUDED	intervention/exposure did not match inclusion criteria
18269690	Recombinant human activated protein C: current insights into its mechanism of action	Levi M	Crit Care	2007	EXCLUDED	intervention/exposure did not match inclusion criteria
18269694	Practical aspects of treatment with drotrecogin alfa (activated)	Camporota L	Crit Care	2007	EXCLUDED	The study question was not of interest
31534623	Antioxidant and Cardioprotective Effects of EPA on Early Low-Severity Sepsis through UCP3 and SIRT3 Upholding of the Mitochondrial Redox Potential	Leger T	Oxid Med Cell Longev	2019	EXCLUDED	intervention/exposure did not match inclusion criteria
35300573	New-onset diabetic ketoacidosis with purpura fulminans in a child with COVID-19-related multisystem inflammatory syndrome	Parappil P	Infect Dis (Lond)	2022	EXCLUDED	intervention/exposure did not match inclusion criteria
28735702	Quality measures in high-risk pregnancies: Executive Summary of a Cooperative Workshop of the Society for Maternal-Fetal Medicine, National Institute of Child Health and Human Development, and the American College of Obstetricians and Gynecologists	Iriye BK	Am J Obstet Gynecol	2017	EXCLUDED	intervention/exposure did not match inclusion criteria
35416712	Impact of Clopidogrel on Clinical Outcomes in Patients with Staphylococcus aureus Bacteremia: a National Retrospective Cohort Study	Caffrey AR	Antimicrob Agents Chemother	2022	EXCLUDED	intervention/exposure did not match inclusion criteria
9295809	Nitric oxide overproduction in septic shock--methemoglobin concentrations and blockade with diaspirin cross-linked hemoglobin	Kilbourn RG	Crit Care Med	1997	EXCLUDED	intervention/exposure did not match inclusion criteria
16430817	[Pediatric septic shock--timing, volume resuscitation and anticoagulation therapy]	Kjaergaard S	Ugeskr Laeger	2006	EXCLUDED	intervention/exposure did not match inclusion criteria
27891631	Tutorial on statistical considerations on subgroup analysis in confirmatory clinical trials	Alosh M	Stat Med	2017	EXCLUDED	The study question was not of interest
16570037	Purpura fulminans during meningococcal sepsis treated with Drotrecogin alpha. A clinical case	Belloni G	Minerva Anestesiol	2006	EXCLUDED	intervention/exposure did not match inclusion criteria
8595527	Thromboxane-blocked swine as an experimental model of severe intravascular inflammation and septic shock	Jesmok G	Shock	1995	EXCLUDED	intervention/exposure did not match inclusion criteria
28799949	Quantifying the Effects of Prior Acetyl-Salicylic Acid on Sepsis-Related Deaths: An Individual Patient Data Meta-Analysis Using Propensity Matching	Trauer J	Crit Care Med	2017	EXCLUDED	intervention/exposure did not match inclusion criteria
16236964	Disseminated intravascular coagulation in sepsis	Zeerleder S	Chest	2005	EXCLUDED	intervention/exposure did not match inclusion criteria
11284440	Protective effects of yangambin on cardiovascular hyporeactivity to catecholamines in rats with endotoxin-induced shock	Araújo CV	Naunyn Schmiedebergs Arch Pharmacol	2001	EXCLUDED	intervention/exposure did not match inclusion criteria
10368125	Reduction in lipopolysaccharide-induced thrombocytopenia by triflavin in a rat model of septicemia	Sheu JR	Circulation	1999	EXCLUDED	intervention/exposure did not match inclusion criteria
31300597	Nocardial endocarditis in native aortic valve with nocardial sepsis in a case of breast cancer	Gupta S	BMJ Case Rep	2019	EXCLUDED	intervention/exposure did not match inclusion criteria
12521615	Risk-benefit analysis for drotrecogin alfa (activated)	Schein RM	Am J Surg	2002	EXCLUDED	intervention/exposure did not match inclusion criteria
6173819	[Disseminated intravascular coagulation. II. Therapeutic problems]	Boccaccio P	Minerva Med	1982	EXCLUDED	intervention/exposure did not match inclusion criteria
24933058	Paving a new road for generating evidence-based care in sepsis*	Annane D	Crit Care Med	2014	EXCLUDED	intervention/exposure did not match inclusion criteria
21396502	Bad to worse	Helviz Y	Am J Med	2011	EXCLUDED	Study did not report on predefined outcomes
29954454	Probiotic Bifidobacterium strains and galactooligosaccharides improve intestinal barrier function in obese adults but show no synergism when used together as synbiotics	Krumbeck JA	Microbiome	2018	EXCLUDED	intervention/exposure did not match inclusion criteria
16959740	Aprotinin and the protease-activated receptor 1 thrombin receptor: antithrombosis, inflammation, and stroke reduction	Day JR	Semin Cardiothorac Vasc Anesth	2006	EXCLUDED	intervention/exposure did not match inclusion criteria
14101112	[SHOCK-LIKE SYMPTOMS CAUSED BY DRUGS AND THEIR TREATMENT. (2) CLINICAL ASPECTS]	MURANAKA M	Jibiinkoka	1963	EXCLUDED	intervention/exposure did not match inclusion criteria
28110287	AspiriN To Inhibit SEPSIS (ANTISEPSIS) randomised controlled trial protocol	Eisen DP	BMJ Open	2017	EXCLUDED	intervention/exposure/outcome did not match inclusion criteria
19410401	Lemierre syndrome caused by acute isolated sphenoid sinusitis and its intracranial complications	Lim SC	Auris Nasus Larynx	2010	EXCLUDED	intervention/exposure did not match inclusion criteria
2213560	Platelet activating factor (PAF) and tumor necrosis factor-alpha (TNF alpha) interactions in endotoxemic shock: studies with BN 50739, a novel PAF antagonist	Rabinovici R	J Pharmacol Exp Ther	1990	EXCLUDED	intervention/exposure did not match inclusion criteria
9116326	The effect of prostacyclin and nitric oxide on deformability of red blood cells in septic shock in rats	Korbut R	J Physiol Pharmacol	1996	EXCLUDED	intervention/exposure did not match inclusion criteria
12468266	Effects of endothelin-1 (ET-1) and thrombin antagonism on cardiovascular and respiratory dysfunctions during endotoxic shock in pig	Albertini M	Prostaglandins Leukot Essent Fatty Acids	2002	EXCLUDED	intervention/exposure did not match inclusion criteria
29655000	Platelet activation and antiplatelet therapy in sepsis: A narrative review	Wang Y	Thromb Res	2018	EXCLUDED	intervention/exposure did not match inclusion criteria
31291665	Protease-Activated Receptors 1 and 3 are Differentially Expressed on Human Monocyte Subsets and are Upregulated by Lipopolysaccharide Ex Vivo and In Vivo	Thaler B	Thromb Haemost	2019	EXCLUDED	intervention/exposure did not match inclusion criteria
8332121	[Experimental studies on the relation of platelet activating factor (PAF) to high mortality in sublethal endotoxemia after massive hepatectomy and effects of its antagonist]	Onuki Y	Nihon Geka Gakkai Zasshi	1993	EXCLUDED	intervention/exposure did not match inclusion criteria
33331400	Proposed recommendations for antithrombotic prophylaxis for children and adolescents with severe infection and/or multisystem inflammatory syndrome caused by SARS-CoV-2	Carneiro JDA	Clinics (Sao Paulo)	2020	EXCLUDED	(study in child/adolescent)
34309328	[Consensus on treatment of multisystemic inflammatory syndrome associated with COVID-19]	Ensinck G	Arch Argent Pediatr	2021	EXCLUDED	Study did not report on predefined outcomes
31141012	Effect of acetylsalicylic acid on total myenteric neurons in mice experimentally infected with Trypanosoma cruzi	Souza ND	An Acad Bras Cienc	2019	EXCLUDED	intervention/exposure did not match inclusion criteria
32993540	A young adult with COVID-19 and multisystem inflammatory syndrome in children (MIS-C)-like illness: a case report	Kofman AD	BMC Infect Dis	2020	EXCLUDED	intervention/exposure did not match inclusion criteria
11957766	Drotrecogin alfa (activated) for severe sepsis	Maglio D	Conn Med	2002	EXCLUDED	intervention/exposure did not match inclusion criteria
24717456	The next generation of sepsis clinical trial designs: what is next after the demise of recombinant human activated protein C?*	Opal SM	Crit Care Med	2014	EXCLUDED	intervention/exposure did not match inclusion criteria
23927822	Clinical manifestations of Kawasaki disease shock syndrome: a case-control study	Chen PS	J Microbiol Immunol Infect	2015	EXCLUDED	intervention/exposure did not match inclusion criteria
31097519	Cost-effectiveness of intrapleural use of tissue plasminogen activator and DNase in pleural infection: evidence from the MIST2 randomised controlled trial	Luengo-Fernandez R	Eur Respir J	2019	EXCLUDED	intervention/exposure did not match inclusion criteria
17390117	[Endogenous anticoagulant therapy for sepsis. Success and failure]	Wiedermann CJ	Internist (Berl)	2007	EXCLUDED	intervention/exposure did not match inclusion criteria
19181762	Microbial inactivation properties of a new antimicrobial/antithrombotic catheter lock solution (citrate/methylene blue/parabens)	Steczko J	Nephrol Dial Transplant	2009	EXCLUDED	intervention/exposure did not match inclusion criteria
15029019	[Treatment of severe sepsis and septic shock]	Grimaldi D	Presse Med	2004	EXCLUDED	intervention/exposure did not match inclusion criteria
17961098	Drotrecogin alpha (activated): the treatment for severe sepsis?	Vincent JL	Expert Opin Biol Ther	2007	EXCLUDED	intervention/exposure did not match inclusion criteria
32950072	Effect of aspirin on deaths associated with sepsis in healthy older people (ANTISEPSIS): a randomised, double-blind, placebo-controlled primary prevention trial	Eisen DP	Lancet Respir Med	2021	EXCLUDED	intervention/exposure did not match inclusion criteria
23731978	[Arterial embolization in the treatment of massive lower gastrointestinal bleeding in patients with Crohn's disease]	Martín V	Gastroenterol Hepatol	2013	EXCLUDED	intervention/exposure did not match inclusion criteria
4739645	[Hemolytic-uremic syndrome and microangiopathic hemolytic anemia]	Dacie JV	Recenti Prog Med	1973	EXCLUDED	intervention/exposure did not match inclusion criteria
15049235	[Xigris--activated protein C]	Tønnesen EK	Ugeskr Laeger	2004	EXCLUDED	intervention/exposure did not match inclusion criteria
26017977	Inhibition of COX-1 attenuates the formation of thromboxane A2 and ameliorates the acute decrease in glomerular filtration rate in endotoxemic mice	Mederle K	Am J Physiol Renal Physiol	2015	EXCLUDED	intervention/exposure did not match inclusion criteria
34798538	Common anti-haemostatic medications increase the severity of systemic infection by uropathogenic Escherichia coli	Tran VLT	Microbiol Res	2022	EXCLUDED	intervention/exposure did not match inclusion criteria
2174747	[A preliminary study of the inhibiting mechanism of anisodamine on rabbit platelets activated by E. coli endotoxin]	Xu S	Zhongguo Yi Xue Ke Xue Yuan Xue Bao	1990	EXCLUDED	intervention/exposure did not match inclusion criteria
6894770	Protective effects of aspirin in endotoxic shock	Halushka PV	J Pharmacol Exp Ther	1981	EXCLUDED	intervention/exposure did not match inclusion criteria
10155708	Double-lumen inferior vena cava catheters for peripheral stem cell apheresis and transplantations	Haire WD	Transfus Sci	1995	EXCLUDED	intervention/exposure did not match inclusion criteria
11023771	Acute meningococcaemia complicated by late onset gastrointestinal vasculitis	Seaton RA	J Infect	2000	EXCLUDED	intervention/exposure did not match inclusion criteria
24100219	Pros and cons of catheter lock solutions	Niyyar VD	Curr Opin Nephrol Hypertens	2013	EXCLUDED	intervention/exposure did not match inclusion criteria
18397235	Susceptibility to gut leakiness: a possible mechanism for endotoxaemia in non-alcoholic steatohepatitis	Farhadi A	Liver Int	2008	EXCLUDED	intervention/exposure did not match inclusion criteria
31356853	Evaluation of analgesic and antiplatelet activity of 2-((3-(chloromethyl)benzoyl)oxy)benzoic acid	Caroline	Prostaglandins Other Lipid Mediat	2019	EXCLUDED	intervention/exposure did not match inclusion criteria
4614506	Septic shock and disturbances in coagulation	Bergentz SE	Triangle	1974	EXCLUDED	The study question was not of interest
11774249	Cancer risk in persons receiving prescriptions for paracetamol: a Danish cohort study	Friis S	Int J Cancer	2002	EXCLUDED	intervention/exposure did not match inclusion criteria
21268730	Tackling the Achilles' heel of hemodialysis	Winkelmayer WC	N Engl J Med	2011	EXCLUDED	intervention/exposure did not match inclusion criteria
28194512	Should all patients with sepsis receive anticoagulation? Yes	Meziani F	Intensive Care Med	2017	EXCLUDED	The study question was not of interest
11007203	Coagulation inhibitor replacement during sepsis: useless?	Hoffman JN	Crit Care Med	2000	EXCLUDED	intervention/exposure did not match inclusion criteria
9515229	Effects of a new platelet-activating factor antagonist, UR-12670, on several endotoxic shock markers in rats	Balsa D	Drugs Exp Clin Res	1997	EXCLUDED	intervention/exposure did not match inclusion criteria
11918516	New and emerging therapies for sepsis	Healy DP	Ann Pharmacother	2002	EXCLUDED	intervention/exposure/outcome did not match inclusion criteria
11805532	Clinical impact of novel anticoagulation strategies in sepsis	Opal SM	Curr Opin Crit Care	2001	EXCLUDED	intervention/exposure did not match inclusion criteria
17430125	The cancer related thrombotic tendency in sepsis	Joyce DE	Curr Drug Targets	2007	EXCLUDED	intervention/exposure did not match inclusion criteria
32785920	Thrombosis and Hemostasis Issues in Cancer Patients with COVID-19	Horowitz NA	Semin Thromb Hemost	2020	EXCLUDED	(Non-relevant disease condition i.e., COVID-19)
32778886	Multi-System Inflammatory Syndrome in a Child Mimicking Kawasaki Disease	Gupta A	J Trop Pediatr	2021	EXCLUDED	(study in child)
824889	[Septic shock (author's transl)]	Schmidt D	Zentralbl Chir	1976	EXCLUDED	intervention/exposure did not match inclusion criteria
21610626	Statins and sepsis: a magic bullet or just shooting blanks?	Somma MM	Crit Care Med	2011	EXCLUDED	The study question was not of interest
17660037	Direct antistaphylococcal effects of high-dose aspirin in hemodialysis patients?	Yang CY	Am J Kidney Dis	2007	EXCLUDED	intervention/exposure did not match inclusion criteria
32844958	Severe clinical spectrum with high mortality in pediatric patients with COVID-19 and multisystem inflammatory syndrome	Pereira MFB	Clinics (Sao Paulo)	2020	EXCLUDED	intervention/exposure/outcome did not match inclusion criteria
23552565	Effects of sevoflurane postconditioning on cell death, inflammation and TLR expression in human endothelial cells exposed to LPS	Rodríguez-González R	J Transl Med	2013	EXCLUDED	intervention/exposure did not match inclusion criteria
7004660	The effects of prostacyclin (PGI2) on endotoxin shock and endotoxin-induced platelet aggregation in dogs	Fletcher JR	Circ Shock	1980	EXCLUDED	intervention/exposure did not match inclusion criteria
29028704	Aspirin for Sepsis Prophylaxis: An Ounce of Prevention?	Casey JD	Crit Care Med	2017	EXCLUDED	The study question was not of interest
9772661	Effects of Arg-Gly-Asp-Ser on Ca2+ transport of myocardial sarcoplasmic reticulum in rat septic shock	Ji Y	Zhongguo Yao Li Xue Bao	1996	EXCLUDED	intervention/exposure did not match inclusion criteria
33647606	Old drug, new Trick? The rationale for the treatment of COVID-19 with activated protein C	Pestka SB	Med Hypotheses	2021	EXCLUDED	intervention/exposure did not match inclusion criteria
35125343	Infliximab treatment for refractory COVID-19-associated multisystem inflammatory syndrome in a Japanese child	Yamaguchi Y	J Infect Chemother	2022	EXCLUDED	intervention/exposure/outcome did not match inclusion criteria
33550983	COVID-19 and cytokine storm syndrome: can what we know about interleukin-6 in ovarian cancer be applied?	Macciò A	J Ovarian Res	2021	EXCLUDED	Study did not report on predefined outcomes
10455827	A comparison of the effects of dopexamine and prostacyclin in systemic inflammatory response syndrome	Blunt M	Anaesthesia	1999	EXCLUDED	intervention/exposure did not match inclusion criteria
36730963	Prolonged Elevations of Factor VIII and von Willebrand Factor Antigen After Multisystem Inflammatory Syndrome in Children	Boucher AA	J Pediatr Hematol Oncol	2023	EXCLUDED	intervention/exposure/outcome did not match inclusion criteria
4766886	Coagulopathies in septic shock	Bergentz SE	Acta Chir Belg	1973	EXCLUDED	Study did not report on predefined outcomes
11463024	Recombinant human activated protein C for severe sepsis	O'Connor PE	N Engl J Med	2001	EXCLUDED	intervention/exposure did not match inclusion criteria
9610958	Delayed treatment with desulfato-hirudin prevents fibrin formation in lipopolysaccharide-induced shock	Siebeck M	Thromb Res	1997	EXCLUDED	intervention/exposure did not match inclusion criteria
1695178	The effects of an infusion of prostacyclin on their endotoxin shock in rabbits	Matthias FR	Folia Haematol Int Mag Klin Morphol Blutforsch	1990	EXCLUDED	intervention/exposure did not match inclusion criteria
14702464	Safety, pharmacokinetics, and pharmacodynamics of drotrecogin alfa (activated) in children with severe sepsis	Weiss KD	Pediatrics	2004	EXCLUDED	Study did not report on predefined outcomes
26585791	Septic shock from community-onset pneumonia: is there a role for aspirin plus macrolides combination?	Falcone M	Intensive Care Med	2016	EXCLUDED	The study question was not of interest
10752830	Diaspirin cross-linked hemoglobin improves mucosal perfusion in the ileum of septic rats	Sielenkämper AW	Crit Care Med	2000	EXCLUDED	intervention/exposure did not match inclusion criteria
5644659	Effect of acetylsalicylic acid on the liver response to endotoxin	Solomon LA	Proc Soc Exp Biol Med	1968	EXCLUDED	intervention/exposure did not match inclusion criteria
12027230	The hemodynamic effects of diaspirin cross-linked hemoglobin in dopamine-resistant endotoxic shock in swine	Freilich E	Artif Cells Blood Substit Immobil Biotechnol	2002	EXCLUDED	intervention/exposure did not match inclusion criteria
39093792	Kawasaki disease with shock as the primary manifestation: How to distinguish from toxic shock syndrome?: A case report and literature review	Wang W	Medicine (Baltimore)	2024	EXCLUDED	(Case report/review)
16911639	Effect of protein C and activated protein C on alveolar fibrin deposition and turnover in a piglet model of septic shock	Veldman A	J Thromb Haemost	2006	EXCLUDED	intervention/exposure did not match inclusion criteria
25497831	Low molecular weight heparin may prevent acute lung injury induced by sepsis in rats	Ning F	Gene	2015	EXCLUDED	intervention/exposure did not match inclusion criteria
22762469	Recent advances in perioperative anesthetic management update in the perioperative support of patients with septic shock and the effect on outcomes	Douglas A	Curr Pharm Des	2012	EXCLUDED	intervention/exposure/outcome did not match inclusion criteria
33003176	Multisystem Inflammatory Syndrome in Children Associated With Coronavirus Disease 2019 in a Children's Hospital in New York City: Patient Characteristics and an Institutional Protocol for Evaluation, Management, and Follow-Up	Jonat B	Pediatr Crit Care Med	2021	EXCLUDED	intervention/exposure did not match inclusion criteria
34192188	Paediatric inflammatory multisystem syndrome temporally associated with COVID-19 (PIMS-TS): a narrative review and the viewpoint of the Latin American Society of Pediatric Intensive Care (SLACIP) Sepsis Committee	Fernández-Sarmiento J	BMJ Paediatr Open	2021	EXCLUDED	Study did not report on predefined outcomes
29477057	Maintenance proton pump inhibition therapy and risk of oesophageal cancer	Brusselaers N	Cancer Epidemiol	2018	EXCLUDED	intervention/exposure did not match inclusion criteria
11445735	Recombinant human activated protein C: a system modulator of vascular function for treatment of severe sepsis	Grinnell BW	Crit Care Med	2001	EXCLUDED	intervention/exposure did not match inclusion criteria
4675535	Platelet and fibrinogen consumption in man	Harker LA	N Engl J Med	1972	EXCLUDED	intervention/exposure did not match inclusion criteria
18258586	Alteplase for the management of occluded central venous access devices: safety considerations	Smith LH	Clin J Oncol Nurs	2008	EXCLUDED	intervention/exposure did not match inclusion criteria
16471293	Severe sepsis: patient management focusing on administration of drotrecogin alpha (activated) infusion	Riddell C	Nurs Crit Care	2006	EXCLUDED	intervention/exposure did not match inclusion criteria
35535570	Antiplatelet Therapy in Staphylococcus aureus Bacteremia: No Time Like the Past?	Mourad A	Antimicrob Agents Chemother	2022	EXCLUDED	(lack of control)
34170328	Intensive Care Needs and Short-Term Outcome of Multisystem Inflammatory Syndrome in Children (MIS-C): Experience from North India	Angurana SK	J Trop Pediatr	2021	EXCLUDED	intervention/exposure did not match inclusion criteria
9540764	Ticlopidine-associated aplastic anemia. A case report and review of literature	Yeh SP	Ann Hematol	1998	EXCLUDED	intervention/exposure did not match inclusion criteria
8638172	Systemic inflammatory response syndrome caused by chronic salicylate intoxication	Chalasani N	South Med J	1996	EXCLUDED	intervention/exposure did not match inclusion criteria
27055904	P2Y12 Receptor Modulates Sepsis-Induced Inflammation	Liverani E	Arterioscler Thromb Vasc Biol	2016	EXCLUDED	intervention/exposure did not match inclusion criteria
22309988	Drotrecogin alfa (activated)...a sad final fizzle to a roller-coaster party	Angus DC	Crit Care	2012	EXCLUDED	intervention/exposure did not match inclusion criteria
27033886	Role of aspirin in patients with septic shock: a complex and intriguing relationship	Falcone M	Intensive Care Med	2016	EXCLUDED	The study question was not of interest
15942913	Adult Kawasaki disease: report of two cases and literature review	Sève P	Semin Arthritis Rheum	2005	EXCLUDED	intervention/exposure did not match inclusion criteria
17390393	Unraveling the lethal synergism between Trypanosoma cruzi infection and LPS: a role for increased macrophage reactivity	Paiva CN	Eur J Immunol	2007	EXCLUDED	intervention/exposure did not match inclusion criteria
35685503	Antithrombotic Therapy Improves ICU Mortality of Septic Patients with Peripheral Vascular Disease	Yuan S	Int J Clin Pract	2022	EXCLUDED	Study did not report on predefined outcomes
30507850	What Causes LVAD-Associated Ischemic Stroke? Surgery, Pump Thrombosis, Antithrombotics, and Infection	Cho SM	ASAIO J	2019	EXCLUDED	intervention/exposure did not match inclusion criteria
33119481	Kawasaki-like disease and acute myocarditis in the SARS-CoV-2 pandemic - reports of three adolescents	Vukomanovic V	Bosn J Basic Med Sci	2021	EXCLUDED	intervention/exposure did not match inclusion criteria
33966075	Ticagrelor Increases Platelet-Mediated Staphylococcus aureus Killing, Resulting in Clearance of Bacteremia	Ulloa ER	J Infect Dis	2021	EXCLUDED	intervention/exposure did not match inclusion criteria
27033886	Role of aspirin in patients with septic shock: a complex and intriguing relationship	Falcone M	Intensive Care Med	2016	EXCLUDED	intervention/exposure did not match inclusion criteria
25542500	Fatal outcome following thrombolysis for stroke secondary to infectious endocarditis	Fuentes Fernández I	Neurologia	2016	EXCLUDED	intervention/exposure/outcome did not match inclusion criteria
9635120	Influence of sepsis on the plasma elimination pharmacokinetics of diaspirin crosslinked hemoglobin in rats	d'Almeida MS	Artif Cells Blood Substit Immobil Biotechnol	1998	EXCLUDED	intervention/exposure did not match inclusion criteria
10748027	The expression and localization of plasma platelet-activating factor acetylhydrolase in endotoxemic rats	Howard KM	J Biol Chem	2000	EXCLUDED	intervention/exposure did not match inclusion criteria
36482236	Multisystem Inflammatory Syndrome in Children (MIS-C) Related to SARS-CoV-2 and 1-Year Follow-up	Kapoor R	Indian J Pediatr	2023	EXCLUDED	No appropriate control group
37593866	[A comparative study of the effects of citrate and heparin anticoagulation on coagulation function and efficacy in children with septic shock undergoing continuous blood purification]	Zhong X	Zhonghua Wei Zhong Bing Ji Jiu Yi Xue	2023	EXCLUDED	intervention/exposure did not match inclusion criteria
28194512	Should all patients with sepsis receive anticoagulation? Yes	Meziani F	Intensive Care Med	2017	EXCLUDED	intervention/exposure did not match inclusion criteria
6732381	Case-control research. Temporal precedence and other problems of the exposure-disease relationship	Horwitz RI	Arch Intern Med	1984	EXCLUDED	intervention/exposure did not match inclusion criteria
32271905	Acetylsalicylic acid to fight thrombosis in sepsis	Ho-Tin-Noé B	Blood	2020	EXCLUDED	intervention/exposure did not match inclusion criteria
26741577	Low-Dose Acetylsalicylic Acid Treatment and Impact on Short-Term Mortality in Staphylococcus aureus Bloodstream Infection: A Propensity Score-Matched Cohort Study	Osthoff M	Crit Care Med	2016	INCLUDED
26494395	Aspirin as a potential treatment in sepsis or acute respiratory distress syndrome	Toner P	Crit Care	2015	EXCLUDED	The study question was not of interest
15035755	Drotrecogin alfa (activated) in an infant with gram-negative septic shock	Sajan I	J Intensive Care Med	2004	EXCLUDED	intervention/exposure did not match inclusion criteria
15035756	Recombinant human-activated protein C (rhAPC) in childhood sepsis	Frassica JJ	J Intensive Care Med	2004	EXCLUDED	intervention/exposure did not match inclusion criteria
22610182	Acetyl salicylic acid usage and mortality in critically ill patients with the systemic inflammatory response syndrome and sepsis	Eisen DP	Crit Care Med	2012	INCLUDED
4049328	Antihemostatic and antithrombotic effects of XC386	Wang JP	Thromb Res	1985	EXCLUDED	intervention/exposure did not match inclusion criteria
26357785	Attenuating the Systemic Inflammatory Response to Adult Cardiopulmonary Bypass: A Critical Review of the Evidence Base	Landis RC	J Extra Corpor Technol	2014	EXCLUDED	intervention/exposure did not match inclusion criteria
26873835	Association of prior antiplatelet agents with mortality in sepsis patients	Tsai MJ	Intensive Care Med	2016	INCLUDED
34013488	Similarities and differences between multiple inflammatory syndrome in children associated with COVID-19 and Kawasaki disease: clinical presentations, diagnosis, and treatment	Zhang QY	World J Pediatr	2021	EXCLUDED	Study did not report on predefined outcomes
10823277	Mechanisms involved in the antiplatelet activity of Staphylococcus aureus lipoteichoic acid in human platelets	Sheu JR	Thromb Haemost	2000	EXCLUDED	intervention/exposure did not match inclusion criteria
8556139	Diaspirin crosslinked hemoglobin (DCLHb) attenuates bacterial translocation in rats	Schultz SC	Artif Cells Blood Substit Immobil Biotechnol	1995	EXCLUDED	intervention/exposure did not match inclusion criteria
22395760	Do aspirin and statins prevent severe sepsis?	Sanchez MA	Curr Opin Infect Dis	2012	EXCLUDED	Study did not report on predefined outcomes
12645402	[Sepsis]	Spoto S	Clin Ter	2002	EXCLUDED	The study question was not of interest
8833559	Pseudomonas bacteremia precipitated by ticlopidine-induced neutropenia	Geletko SM	Ann Pharmacother	1996	EXCLUDED	intervention/exposure did not match inclusion criteria
16146761	Activated protein C and sepsis	O'Brien LA	Front Biosci	2006	EXCLUDED	intervention/exposure did not match inclusion criteria
15049234	[Recombinant activated protein C: from evidence to clinical practice. Clinical practice guidelines for the use of activated proteins C in the treatment of severe sepsis]	Heslet L	Ugeskr Laeger	2004	EXCLUDED	intervention/exposure did not match inclusion criteria
12750166	Recombinant human activated protein C (rhAPC; drotrecogin alfa [activated]) has minimal effect on markers of coagulation, fibrinolysis, and inflammation in acute human endotoxemia	Derhaschnig U	Blood	2003	EXCLUDED	intervention/exposure did not match inclusion criteria
16789523	[Transient pancytopenia due to ticlopidine--a case report]	Grabowski M	Pol Arch Med Wewn	2005	EXCLUDED	intervention/exposure did not match inclusion criteria
19481767	Adiponectin deficiency promotes the production of inflammatory mediators while severely exacerbating hepatic injury in mice with polymicrobial sepsis	Uji Y	J Surg Res	2010	EXCLUDED	intervention/exposure did not match inclusion criteria
23665886	Fatal sepsis and systemic inflammatory response syndrome after off-label prasugrel: a case report	Serebruany VL	Am J Ther	2014	EXCLUDED	intervention/exposure did not match inclusion criteria
7850577	Calcitonin gene-related peptide release in endotoxicosis may be mediated by prostaglandins	Wang X	Shock	1995	EXCLUDED	intervention/exposure did not match inclusion criteria
38862910	Impact of P2Y12 inhibitors on clinical outcomes in sepsis-3 patients receiving aspirin: a propensity score matched analysis	Jiang S	BMC Infect Dis	2024	EXCLUDED	intervention/exposure did not match inclusion criteria
21542758	Dialysis catheters and recombinant tissue plasminogen activator	Allon M	N Engl J Med	2011	EXCLUDED	intervention/exposure did not match inclusion criteria
5788792	The protection afforded by a benzyl glucofuranoside and hydrocortisone against lethal wasp venom shock in the guinea-pig	Jaques R	Pharmacology	1969	EXCLUDED	intervention/exposure did not match inclusion criteria
33298501	Paediatric inflammatory multisystem syndrome temporally associated with COVID-19: a new virus and a new case presentation	Makiello P	BMJ Case Rep	2020	EXCLUDED	intervention/exposure did not match inclusion criteria
11865440	Biotechnology and clinical trials	Siegel JP	J Infect Dis	2002	EXCLUDED	The study question was not of interest
7030015	Prostaglandins in shock: to give or to block?	Fletcher JR	Adv Shock Res	1980	EXCLUDED	intervention/exposure did not match inclusion criteria
1151769	Pharmacology of a potent, new antithrombotic agent, 6-methyl-1,2,3,5-tetrahydroimidazo[2, 1-b] quinazolin-2-one hydrochloride monohydrate	Fleming JS	J Pharmacol Exp Ther	1975	EXCLUDED	intervention/exposure did not match inclusion criteria
32631771	COVID-19 associated Kawasaki-like multisystem inflammatory disease in an adult	Sokolovsky S	Am J Emerg Med	2021	EXCLUDED	intervention/exposure did not match inclusion criteria
5075103	Aspirin and pulmonary lesions in endotoxin shock	Murphy VS	Am Heart J	1972	EXCLUDED	intervention/exposure did not match inclusion criteria
4614506	Septic shock and disturbances in coagulation	Bergentz SE	Triangle	1974	EXCLUDED	Study did not report on predefined outcomes
32790856	Leukoerythroblastosis and plasmacytoid lymphocytes in a child with SARS-CoV-2-associated multisystem inflammatory syndrome	Lee WS	Blood	2020	EXCLUDED	intervention/exposure did not match inclusion criteria
33011038	Multisystem Inflammatory Syndrome in Children (MIS-C) in an Adolescent that Developed Coronary Aneurysms: A Case Report and Review of the Literature	Nelson C	J Emerg Med	2020	EXCLUDED	intervention/exposure did not match inclusion criteria
7199241	Effects of acetylsalicylic acid and prostaglandin on endotoxin-induced pulmonary platelet sequestration	Thörnee LJ	Acta Chir Scand	1981	EXCLUDED	intervention/exposure did not match inclusion criteria
11193281	Coagulation inhibitors in sepsis and disseminated intravascular coagulation	Lee WL	Intensive Care Med	2000	EXCLUDED	intervention/exposure/outcome did not match inclusion criteria
35344826	Antiplatelet pretreatment and mortality in patients with severe sepsis: A secondary analysis from a multicenter, prospective survey of severe sepsis in Japan	Kobayashi M	J Crit Care	2022	INCLUDED
21978479	[Acute legionnaires myocarditis: a difficult diagnosis]	Schaeffer E	Ann Fr Anesth Reanim	2011	EXCLUDED	intervention/exposure/outcome did not match inclusion criteria
2798447	Influence of inhibitors of the eicosanoid metabolism, and of eicosanoids- and PAF-acether antagonists on mortality and some biochemical parameters of three shock models	Bahr T	Prog Clin Biol Res	1989	EXCLUDED	intervention/exposure did not match inclusion criteria
18675133	Activated recombinant protein C in septic shock early after liver transplantation: a case report	Feltracco P	Transplant Proc	2008	EXCLUDED	intervention/exposure did not match inclusion criteria
33949910	Immune thrombocytopenia following multisystem inflammatory syndrome in children (MIS-C) - a case series	Kok EY	Pediatr Hematol Oncol	2021	EXCLUDED	intervention/exposure did not match inclusion criteria
29720054	Newly Proposed Sepsis-Induced Coagulopathy Precedes International Society on Thrombosis and Haemostasis Overt-Disseminated Intravascular Coagulation and Predicts High Mortality	Iba T	J Intensive Care Med	2020	EXCLUDED	intervention/exposure did not match inclusion criteria
34638670	Platelet Inhibition Prevents NLRP3 Inflammasome Activation and Sepsis-Induced Kidney Injury	Borges-Rodriguez M	Int J Mol Sci	2021	EXCLUDED	intervention/exposure did not match inclusion criteria
32950073	Aspirin for the primary prevention of sepsis	Annane D	Lancet Respir Med	2021	EXCLUDED	intervention/exposure did not match inclusion criteria
24476545	Aspirin enhances opsonophagocytosis and is associated to a lower risk for Klebsiella pneumoniae invasive syndrome	Lee CH	BMC Infect Dis	2014	EXCLUDED	intervention/exposure did not match inclusion criteria
24810532	Do-not-resuscitate status and observational comparative effectiveness research in patients with septic shock*	Bradford MA	Crit Care Med	2014	EXCLUDED	intervention/exposure did not match inclusion criteria
12521613	Selecting patients with severe sepsis for drotrecogin alfa (activated) therapy	Sollet JP	Am J Surg	2002	EXCLUDED	intervention/exposure did not match inclusion criteria
3873245	Temperature response to antipyretic therapy in children: relationship to occult bacteremia	Torrey SB	Am J Emerg Med	1985	EXCLUDED	intervention/exposure did not match inclusion criteria
798559	[Effect of acetylsalicylic acid on experimentally induced endotoxin reactions in swine]	Schimmel D	Arch Exp Veterinarmed	1976	EXCLUDED	intervention/exposure did not match inclusion criteria
28622017	"Less Is More" Approach for Management of Intrapleural Sepsis	Biswas A	Ann Am Thorac Soc	2017	EXCLUDED	intervention/exposure did not match inclusion criteria
23549815	Studies on therapeutic effects and pathological features of an antithrombin preparation in septic disseminated intravascular coagulation patients	Sakamoto Y	Yonsei Med J	2013	EXCLUDED	intervention/exposure did not match inclusion criteria
37560475	Aspirin reduces the mortality risk of sepsis-associated acute kidney injury: an observational study using the MIMIC IV database	Chen S	Front Pharmacol.	2023	INCLUDED
34134808	Cardiac manifestations and short-term outcomes of multisystem inflammatory syndrome in Middle Eastern children during the COVID-19 pandemic: a case series	Tannoury TE	Cardiol Young	2022	EXCLUDED	No appropriate control group
12749504	Drotrecogin alfa (recombinant human activated protein C) for the treatment of severe sepsis	McCoy C	Clin Ther	2003	EXCLUDED	intervention/exposure did not match inclusion criteria
10678147	Prophylactic effects of tetramethyl pyrazine on mice with endotoxemia and its relationship with platelet-activating factor	Fu Y	Zhongguo Yao Li Xue Bao	1999	EXCLUDED	intervention/exposure did not match inclusion criteria
34752015	Transfusion of fresh washed platelets does not prevent experimental polymicrobial-induced septic shock in mice	Rabouël Y	J Thromb Haemost	2022	EXCLUDED	intervention/exposure did not match inclusion criteria
35085240	Impact of high platelet turnover on the platelet transcriptome: Results from platelet RNA-sequencing in patients with sepsis	Nührenberg TG	PLoS One	2022	EXCLUDED	intervention/exposure did not match inclusion criteria
11521163	Beneficial effect of HCL-31D in murine models of endotoxaemia	Chou TC	Naunyn Schmiedebergs Arch Pharmacol	2001	EXCLUDED	intervention/exposure did not match inclusion criteria
24424334	Predictors of systemic inflammatory response syndrome in ischemic stroke undergoing systemic thrombolysis with intravenous tissue plasminogen activator	Boehme AK	J Stroke Cerebrovasc Dis	2014	EXCLUDED	intervention/exposure/outcome did not match inclusion criteria
32396963	SARS-2 Coronavirus-Associated Hemostatic Lung Abnormality in COVID-19: Is It Pulmonary Thrombosis or Pulmonary Embolism?	Thachil J	Semin Thromb Hemost	2020	EXCLUDED	intervention/exposure did not match inclusion criteria
18201006	[Re-administration of drotrecogin alfa activated in a patient with episodes of severe sepsis]	Verdú MT	Rev Esp Anestesiol Reanim	2007	EXCLUDED	intervention/exposure did not match inclusion criteria
34740395	Potent Antiplatelet Therapy May Reduce Death from Sepsis in Patients on Chronic Dialysis	Jain N	Am J Cardiol	2022	EXCLUDED	The study question was not of interest
15273924	[Can we still afford progress in intensive care medicine? Re: the article from DMW 1-2/2004]	Kalenka A	Dtsch Med Wochenschr	2004	EXCLUDED	intervention/exposure did not match inclusion criteria
15039807	[Severe sepsis treated with activated protein C]	Frøyshov S	Tidsskr Nor Laegeforen	2004	EXCLUDED	intervention/exposure did not match inclusion criteria
34741127	Effect of sutureless securement on hemodialysis catheter-related bloodstream infection	Fujimoto K	Sci Rep	2021	EXCLUDED	The study question was not of interest
26214750	Treatment of neonatal fungal infective endocarditis with recombinant tissue plasminogen: activator in a low birth weight infant case report and review of the literature	Babayigit A	Mycoses	2015	EXCLUDED	intervention/exposure did not match inclusion criteria
22110915	Do aspirin and other antiplatelet drugs reduce the mortality in critically ill patients?	Lösche W	Thrombosis	2012	INCLUDED
6210959	Increased platelet destruction	Neame PB	Semin Thromb Hemost	1982	EXCLUDED	intervention/exposure did not match inclusion criteria
20395392	An unusual cause of multiple cerebral hemorrhages: drotrecogin alpha (activated protein C)	Algin O	AJNR Am J Neuroradiol	2011	EXCLUDED	intervention/exposure did not match inclusion criteria
19645211	Tako-tsubo cardiomyopathy observed in a patient with sepsis and transient hyperthyroidism	Sarullo FM	Monaldi Arch Chest Dis	2009	EXCLUDED	intervention/exposure did not match inclusion criteria
11915215	FDA approves first biologic treatment for sepsis		Dent Today	2002	EXCLUDED	intervention/exposure did not match inclusion criteria
18942609	Bleeding complications with Drotrecogin alfa activated (Xigris): a retrospective review of 31 operative and 68 non-operative patients with severe sepsis	Taylor BJ	Am Surg	2008	EXCLUDED	intervention/exposure did not match inclusion criteria
19910682	Accelerated clearance of Plasmodium-infected erythrocytes in sickle cell trait and annexin-A7 deficiency	Lang PA	Cell Physiol Biochem	2009	EXCLUDED	intervention/exposure did not match inclusion criteria
8519912	Effect of platelet activating factor antagonist (TCV-309) on lung injury in dogs with experimentally endotoxin-induced shock	Okano S	J Vet Med Sci	1995	EXCLUDED	intervention/exposure did not match inclusion criteria
1935299	Fever, hyperdynamic shock, and multiple-system organ failure. A pseudo-sepsis syndrome associated with chronic salicylate intoxication	Leatherman JW	Chest	1991	EXCLUDED	intervention/exposure did not match inclusion criteria
9351604	Diaspirin crosslinked hemoglobin improves systemic oxygen uptake in oxygen supply-dependent septic rats	Sielenkämper AW	Am J Respir Crit Care Med	1997	EXCLUDED	intervention/exposure did not match inclusion criteria
6363199	[Effect of tricholysine on microcirculation in an experiment]	Gavrilov OK	Gematol Transfuziol	1983	EXCLUDED	intervention/exposure did not match inclusion criteria
16710585	A fatal case of malignant atrophic papulosis (Degos' disease) in a man with factor V Leinden mutation and lupus anticoagulant	Hohwy T	Acta Derm Venereol	2006	EXCLUDED	intervention/exposure did not match inclusion criteria
12872375	[Activated protein C--recent addition to therapy of sepsis]	Gårdlund B	Lakartidningen	2003	EXCLUDED	intervention/exposure did not match inclusion criteria
33008679	SARS-CoV-2 infection as trigger multisystem inflammatory syndrome?	Fernández-González SM	Enferm Infecc Microbiol Clin (Engl Ed)	2021	EXCLUDED	The study question was not of interest
19189066	[Severe sepsis and disseminated intravascular coagulation. Supplementation with antithrombin]	Angstwurm M	Anaesthesist	2009	EXCLUDED	intervention/exposure did not match inclusion criteria
36937880	The impact of aspirin exposure prior to intensive care unit admission on the outcomes for patients with sepsis-associated acute respiratory failure	Lu Z	Front Pharmacol.	2023	INCLUDED
3297380	Pulmonary vascular response to live Escherichia coli: influences of different antiplatelet substances	Svartholm E	Circ Shock	1987	EXCLUDED	intervention/exposure did not match inclusion criteria
9107074	Basic, laboratory and clinical aspects of thromboembolic diseases	Piovella F	Haematologica	1997	EXCLUDED	intervention/exposure did not match inclusion criteria
33008679	SARS-CoV-2 infection as trigger multisystem inflammatory syndrome?	Fernández-González SM	Enferm Infecc Microbiol Clin (Engl Ed)	2021	EXCLUDED	intervention/exposure did not match inclusion criteria
29193703	Inflammation and thrombosis: roles of neutrophils, platelets and endothelial cells and their interactions in thrombus formation during sepsis	Iba T	J Thromb Haemost	2018	EXCLUDED	intervention/exposure did not match inclusion criteria
16837170	Recombinant human activated protein C	Hughes M	Int J Antimicrob Agents	2006	EXCLUDED	The study question was not of interest
10051263	Regulation of adhesion molecules during human endotoxemia. No acute effects of aspirin	Jilma B	Am J Respir Crit Care Med	1999	EXCLUDED	intervention/exposure did not match inclusion criteria
33331400	Proposed recommendations for antithrombotic prophylaxis for children and adolescents with severe infection and/or multisystem inflammatory syndrome caused by SARS-CoV-2	Carneiro JDA	Clinics (Sao Paulo)	2020	EXCLUDED	intervention/exposure did not match inclusion criteria
7270604	Endotoxic shock in the primate: effects of aspirin and dipyridamole administration	Rao PS	Am J Obstet Gynecol	1981	EXCLUDED	intervention/exposure did not match inclusion criteria
31699288	Reply: Enterococcus faecalis Infective Endocarditis	Dahl A	J Am Coll Cardiol	2019	EXCLUDED	intervention/exposure did not match inclusion criteria
35383360	Two Distinct Illnesses Consistent With MIS-C in a Pediatric Patient	Hancock WC	Pediatrics	2022	EXCLUDED	intervention/exposure did not match inclusion criteria
29516548	Malignant atrophic papulosis with motor aphasia and intestinal perforation: A case report and review of published works	Hu P	J Dermatol	2018	EXCLUDED	intervention/exposure did not match inclusion criteria
29668690	Aspirin use and long-term rates of sepsis: A population-based cohort study	Hsu J	PLoS One	2018	INCLUDED
11445747	Tissue factor pathway inhibitor activity in severe sepsis	Creasey AA	Crit Care Med	2001	EXCLUDED	intervention/exposure did not match inclusion criteria
9192763	The suprapharmacologic dosing of antithrombin concentrate for Staphylococcus aureus-induced disseminated intravascular coagulation in guinea pigs: substantial reduction in mortality and morbidity	Kessler CM	Blood	1997	EXCLUDED	intervention/exposure did not match inclusion criteria
33565397	[Value of neutrophil to lymphocytes and platelets ratio for predicting 28-day mortality in sepsis patients]	Liu D	Zhonghua Wei Zhong Bing Ji Jiu Yi Xue	2021	EXCLUDED	intervention/exposure did not match inclusion criteria
17168081	[Right sided lower abdominal pain two weeks after delivery]	Fahrni M	Praxis (Bern 1994)	2006	EXCLUDED	intervention/exposure/outcome did not match inclusion criteria
15039808	[Should patients with severe sepsis be treated with activated protein C?]	Laake JH	Tidsskr Nor Laegeforen	2004	EXCLUDED	intervention/exposure did not match inclusion criteria
22436970	Prasugrel inhibits platelet-leukocyte interaction and reduces inflammatory markers in a model of endotoxic shock in the mouse	Totani L	Thromb Haemost	2012	EXCLUDED	intervention/exposure did not match inclusion criteria
14565650	Central venous catheter-related complications in patients with hematological malignancies: a retrospective analysis of risk factors and prophylactic measures	Cortelezzia A	Leuk Lymphoma	2003	EXCLUDED	intervention/exposure did not match inclusion criteria
10231840	Platelet-activating factor antagonist (TCV-309) attenuates the priming effects of bronchoalveolar macrophages in cerulein-induced pancreatitis rats	Yamaguchi Y	Pancreas	1999	EXCLUDED	intervention/exposure did not match inclusion criteria
24155941	Effect of statin use on outcomes of adults with candidemia	Cuervo G	PLoS One	2013	EXCLUDED	intervention/exposure did not match inclusion criteria
39340994	The natural flavonoid pinocembrin shows antithrombotic activity and suppresses septic thrombosis	Li G	Int Immunopharmacol	2024	EXCLUDED	intervention/exposure/outcome did not match inclusion criteria
31951648	Acetylsalicylic acid inhibits intravascular coagulation during Staphylococcus aureus-induced sepsis in mice	Carestia A	Blood	2020	EXCLUDED	intervention/exposure did not match inclusion criteria
11837793	Factor Xa-inhibitor (DX-9065a) modulates the leukocyte-endothelial cell interaction in endotoxemic rat	Iba T	Shock	2002	EXCLUDED	intervention/exposure did not match inclusion criteria
38553191	Carrimycin ameliorates lipopolysaccharide and cecal ligation and puncture-induced sepsis in mice	Lai J	Chin J Nat Med	2024	EXCLUDED	intervention/exposure did not match inclusion criteria
16148509	Still puzzled by additional data from the PROWESS study	Schultz MJ	Crit Care Med	2005	EXCLUDED	intervention/exposure did not match inclusion criteria
28635374	Sepsis favors high-on-clopidogrel platelet reactivity	Akinosoglou K	Platelets	2018	EXCLUDED	intervention/exposure did not match inclusion criteria
16378835	The antithrombotic and anti-inflammatory effects of BCX-3607, a small molecule tissue factor/factor VIIa inhibitor	Arnold CS	Thromb Res	2006	EXCLUDED	intervention/exposure did not match inclusion criteria
12521617	Conclusions: drotrecogin alfa (activated)--from bench to practical use at the bedside	Maki DG	Am J Surg	2002	EXCLUDED	intervention/exposure did not match inclusion criteria
29437578	Tissue Factor: An Essential Mediator of Hemostasis and Trigger of Thrombosis	Grover SP	Arterioscler Thromb Vasc Biol	2018	EXCLUDED	Study did not report on predefined outcomes
22492089	Synergistic effect of thrombin and CD40 ligand on endothelial matrix metalloproteinase-10 expression and microparticle generation in vitro and in vivo	Martínez de Lizarrondo S	Arterioscler Thromb Vasc Biol	2012	EXCLUDED	intervention/exposure did not match inclusion criteria
15981762	Thrombolytic therapy with tissue plasminogen activator for superior vena cava thrombosis in an infant with sepsis	Tan H	Acta Paediatr	2005	EXCLUDED	intervention/exposure did not match inclusion criteria
21547664	A promising anti-inflammatory and anti-thrombotic drug for sepsis treatment	Im DS	Arch Pharm Res	2011	EXCLUDED	intervention/exposure did not match inclusion criteria
21610626	Statins and sepsis: a magic bullet or just shooting blanks?	Somma MM	Crit Care Med	2011	EXCLUDED	intervention/exposure did not match inclusion criteria
27887602	Combination of aspirin with essential fatty acids is superior to aspirin alone to prevent or ameliorate sepsis or ARDS	Das UN	Lipids Health Dis	2016	EXCLUDED	intervention/exposure did not match inclusion criteria
21268722	Prevention of dialysis catheter malfunction with recombinant tissue plasminogen activator	Hemmelgarn BR	N Engl J Med	2011	EXCLUDED	intervention/exposure did not match inclusion criteria
15283720	Drotrecogin alfa: a role in emergency department treatment of severe sepsis?	McLeay AM	Emerg Med Australas	2004	EXCLUDED	intervention/exposure did not match inclusion criteria
29084798	Maintenance therapy with proton pump inhibitors and risk of gastric cancer: a nationwide population-based cohort study in Sweden	Brusselaers N	BMJ Open	2017	EXCLUDED	intervention/exposure did not match inclusion criteria
30557883	Platelet-Dense Granules Worsen Pre-Infection Thrombocytopenia during Gram-Negative Pneumonia-Derived Sepsis	Claushuis TAM	J Innate Immun	2019	EXCLUDED	intervention/exposure did not match inclusion criteria
12645402	[Sepsis]	Spoto S	Clin Ter	2002	EXCLUDED	intervention/exposure did not match inclusion criteria
28692111	A randomised trial on the effect of anti-platelet therapy on the systemic inflammatory response in human endotoxaemia	Kiers D	Thromb Haemost	2017	EXCLUDED	intervention/exposure did not match inclusion criteria
12594601	Drotrecogin alfa (activated) for the treatment of meningococcal purpura fulminans	Bachli EB	Intensive Care Med	2003	EXCLUDED	intervention/exposure did not match inclusion criteria
14255834	[SOME EXAMPLES OF "PSEUDO-INFECTIOUS" PICTURES INDUCED BY DRUGS]	DUPONT V	Sem Hop	1964	EXCLUDED	intervention/exposure did not match inclusion criteria
24127651	Lower mortality following pulmonary adverse events and sepsis with ticagrelor compared to clopidogrel in the PLATO study	Storey RF	Platelets	2014	EXCLUDED	intervention/exposure did not match inclusion criteria
19487065	Effects of activated protein C on post cardiac arrest microcirculation: an in vivo microscopy study	Teschendorf P	Resuscitation	2009	EXCLUDED	intervention/exposure did not match inclusion criteria
24103487	Use of antiplatelet agents in sepsis: a glimpse into the future	Akinosoglou K	Thromb Res	2014	EXCLUDED	The study question was not of interest
15657386	Optimizing percutaneous coronary intervention outcomes: the next steps	Vetrovec GW	Circulation	2005	EXCLUDED	intervention/exposure did not match inclusion criteria
576204	Fatal meningococcal septicemia	Dalldorf FG	Arch Pathol Lab Med	1977	EXCLUDED	intervention/exposure did not match inclusion criteria
18695372	Activated protein C in sepsis: the promise of nonanticoagulant activated protein C	Weiler H	Curr Opin Hematol	2008	EXCLUDED	intervention/exposure did not match inclusion criteria
3735289	Severe generalized reactions to ibuprofen: report of a case	Butterfield JH	J Rheumatol	1986	EXCLUDED	intervention/exposure did not match inclusion criteria
17542769	Emerging role of anticoagulants and fibrinolytics in the treatment of acute respiratory distress syndrome	MacLaren R	Pharmacotherapy	2007	EXCLUDED	intervention/exposure did not match inclusion criteria
3359411	Effect of combined treatment of anti-inflammatory drug and mannoheptulose on the production of tumour necrosis factor and endotoxin shock in mice	Fung KP	Cancer Lett	1988	EXCLUDED	intervention/exposure did not match inclusion criteria
34741127	Effect of sutureless securement on hemodialysis catheter-related bloodstream infection	Fujimoto K	Sci Rep	2021	EXCLUDED	intervention/exposure did not match inclusion criteria
8818347	Effects of UR-12633, a new antagonist of platelet-activating factor, in rodent models of endotoxic shock	Giral M	Br J Pharmacol	1996	EXCLUDED	intervention/exposure did not match inclusion criteria
8354566	Atypical salmonellosis: two cases of sacroiliitis	Menon KP	Indian J Pathol Microbiol	1993	EXCLUDED	intervention/exposure did not match inclusion criteria
30551047	Effects of antiplatelet therapy on the mortality rate of patients with sepsis: A meta-analysis	Ouyang Y	J Crit Care	2019	EXCLUDED	No appropriate control group
3769146	Effect of ticlopidine and prostaglandin E on endotoxin-induced pulmonary platelet sequestration in vivo	Thörne LJ	Circ Shock	1986	EXCLUDED	intervention/exposure did not match inclusion criteria
10632742	Thrombosis in a duplicated superficial femoral vein in a patient with haemophilia A	Stewart AJ	Haemophilia	2000	EXCLUDED	intervention/exposure/outcome did not match inclusion criteria
11282900	Inflammation and thrombosis: the clot thickens	Libby P	Circulation	2001	EXCLUDED	intervention/exposure did not match inclusion criteria
10348246	Role of eicosanoids in the pathogenesis of murine cerebral malaria	Xiao L	Am J Trop Med Hyg	1999	EXCLUDED	intervention/exposure did not match inclusion criteria
25544351	Coagulation abnormalities in sepsis	Tsao CM	Acta Anaesthesiol Taiwan	2015	EXCLUDED	The study question was not of interest
19172522	Anti-platelet drugs and outcome in severe infection: clinical impact and underlying mechanisms	Winning J	Platelets	2009	EXCLUDED	intervention/exposure did not match inclusion criteria
19537264	[Severe perioperative thrombocytosis in a patient undergoing lung resection]	Fernández Torres B	Rev Esp Anestesiol Reanim	2009	EXCLUDED	intervention/exposure did not match inclusion criteria
11445699	Effects of iloprost, a stable prostacyclin analog, on intestinal leukocyte adherence and microvascular blood flow in rat experimental endotoxemia	Lehmann C	Crit Care Med	2001	EXCLUDED	intervention/exposure did not match inclusion criteria
4410706	[Regional perfusion in the complex treatment of emboli of the aortic bifurcation and major arteries of the extremities]	Savel'ev VS	Sov Med	1974	EXCLUDED	intervention/exposure did not match inclusion criteria
1445598	Pharmacological profile of TCV-309--a potent PAF antagonist	Terashita Z	J Lipid Mediat	1992	EXCLUDED	intervention/exposure did not match inclusion criteria
19664631	Early Helicobacter pylori eradication decreases risk of gastric cancer in patients with peptic ulcer disease	Wu CY	Gastroenterology	2009	EXCLUDED	intervention/exposure did not match inclusion criteria
12792186	Treatment of severe sepsis with Xigris: implications for the clinical nurse specialist	Powers J	Clin Nurse Spec	2003	EXCLUDED	The study question was not of interest
38807344	Delayed onset septic pelvic thrombophlebitis treated by tissue-plasminogen activator following initial treatment for massive right ovarian vein thrombosis and methicillin-resistant Staphylococcus aureus bacteremia: A case report	Miyamori D	J Obstet Gynaecol Res	2024	EXCLUDED	intervention/exposure did not match inclusion criteria
819721	Prostaglandins and the hemodynamic course of endotoxin shock	Fletcher JR	J Surg Res	1976	EXCLUDED	intervention/exposure did not match inclusion criteria
19705256	Fructose-1,6-bisphosphate inhibits in vitro and ex vivo platelet aggregation induced by ADP and ameliorates coagulation alterations in experimental sepsis in rats	de Oliveira LM	J Thromb Thrombolysis	2010	EXCLUDED	intervention/exposure did not match inclusion criteria
34018229	Association Between Proton Pump Inhibitor Use and Biliary Tract Cancer Risk: A Swedish Population-Based Cohort Study	Kamal H	Hepatology	2021	EXCLUDED	intervention/exposure did not match inclusion criteria
22531881	Manifold beneficial effects of acetyl salicylic acid and nonsteroidal anti-inflammatory drugs on sepsis	Eisen DP	Intensive Care Med	2012	EXCLUDED	No appropriate control group
17762237	Diagnosis and prevention of catheter-related infections	Timsit JF	Curr Opin Crit Care	2007	EXCLUDED	The study question was not of interest
34769064	ATRvD1 Attenuates Renal Tubulointerstitial Injury Induced by Albumin Overload in Sepsis-Surviving Mice	Silva JBNF	Int J Mol Sci	2021	EXCLUDED	intervention/exposure did not match inclusion criteria
19226446	Anticoagulant properties of drotrecogin alfa (activated) during hemofiltration in patients with severe sepsis	de Pont AC	Crit Care	2009	EXCLUDED	intervention/exposure did not match inclusion criteria
29437578	Tissue Factor: An Essential Mediator of Hemostasis and Trigger of Thrombosis	Grover SP	Arterioscler Thromb Vasc Biol	2018	EXCLUDED	The study question was not of interest
20608787	Effects of aspirin and NO-aspirin (NCX 4016) on platelet function and coagulation in human endotoxemia	Derhaschnig U	Platelets	2010	EXCLUDED	intervention/exposure did not match inclusion criteria
28948299	[Cardiogenic shock : Current evidence]	Thiele H	Herz	2017	EXCLUDED	intervention/exposure did not match inclusion criteria
15117606	Septic pelvic thrombophlebitis and preeclampsia are related disorders	Isler CM	Hypertens Pregnancy	2004	EXCLUDED	intervention/exposure did not match inclusion criteria
33872443	Multisystem inflammatory syndrome in children (MIS-C) and the prothrombotic state: Coagulation profiles and rotational thromboelastometry in a MIS-C cohort	Al-Ghafry M	J Thromb Haemost	2021	EXCLUDED	intervention/exposure did not match inclusion criteria
27428153	Low-Dose Acetylsalicylic Acid and Short-Term Mortality in Staphylococcus aureus Bloodstream Infection	Das UN	Crit Care Med	2016	EXCLUDED	The study question was not of interest
10411250	Effect of low-dose methyl prednisolone on serum cytokine levels following extracorporeal circulation	Yilmaz M	Perfusion	1999	EXCLUDED	intervention/exposure did not match inclusion criteria
31699286	Do Aspirin and/or Other Antiplatelet Agents Prevent Infective Endocarditis in Patients With Enterococcus faecalis Bacteremia?	Madias JE	J Am Coll Cardiol	2019	EXCLUDED	The study question was not of interest
19214912	Sepsis, coagulation, and antithrombin: old lessons and new insights	Levi M	Semin Thromb Hemost	2008	EXCLUDED	No appropriate control group
12296618	Recombinant human activated protein C (Xigris)	Levi M	Int J Clin Pract	2002	EXCLUDED	intervention/exposure did not match inclusion criteria
29921214	Sepsis: The Involvement of Platelets and the Current Treatments	Naime ACA	Curr Mol Pharmacol	2018	EXCLUDED	intervention/exposure did not match inclusion criteria
27043236	Aspirin may improve outcome in sepsis by augmentation of the inflammatory response	Kiers HD	Intensive Care Med	2016	EXCLUDED	intervention/exposure did not match inclusion criteria
12600016	[PROWESS--milestone in lowering sepsis mortality]	Reinhart K	Krankenpfl J	2002	EXCLUDED	intervention/exposure/outcome did not match inclusion criteria
33726806	Defining Kawasaki disease and pediatric inflammatory multisystem syndrome-temporally associated to SARS-CoV-2 infection during SARS-CoV-2 epidemic in Italy: results from a national, multicenter survey	Cattalini M	Pediatr Rheumatol Online J	2021	EXCLUDED	intervention/exposure/outcome did not match inclusion criteria
27039404	Anticoagulants and antiplatelet agents for preventing central venous haemodialysis catheter malfunction in patients with end-stage kidney disease	Wang Y	Cochrane Database Syst Rev	2016	EXCLUDED	No appropriate control group
11414358	Carboxypeptidase R is an inactivator of complement-derived inflammatory peptides and an inhibitor of fibrinolysis	Campbell W	Immunol Rev	2001	EXCLUDED	intervention/exposure did not match inclusion criteria
29722636	Recent advances in nanomedicine for sepsis treatment	Yuk SA	Ther Deliv	2018	EXCLUDED	intervention/exposure did not match inclusion criteria
1738121	Beneficial effects of TCV-309, a novel potent and selective platelet activating factor antagonist in endotoxin and anaphylactic shock in rodents	Terashita Z	J Pharmacol Exp Ther	1992	EXCLUDED	intervention/exposure did not match inclusion criteria
16922759	Drotrecogin alfa (activated) in severe falciparum malaria	Kendrick BJ	Anaesthesia	2006	EXCLUDED	intervention/exposure did not match inclusion criteria
4268052	Complement and coagulation. Serum beta-lc-beta-la in disseminated intravascular coagulation	Tomar RH	Thromb Diath Haemorrh	1972	EXCLUDED	intervention/exposure did not match inclusion criteria
23230040	Benefits of a 24-hour inhouse on-call program for pharmacy residents	McConeghy KW	Am J Health Syst Pharm	2012	EXCLUDED	intervention/exposure did not match inclusion criteria
27796503	Spontaneous pulmonary hematoma in a patient with sepsis treated with dual antiplatelet therapy	Vlaović J	Wien Klin Wochenschr	2016	EXCLUDED	intervention/exposure did not match inclusion criteria
18046295	My brother has severe sepsis--should he receive Xigris?	Suter PM	Minerva Anestesiol	2007	EXCLUDED	intervention/exposure did not match inclusion criteria
1920972	Acute febrile mucocutaneous lymph node syndrome (Kawasaki disease) in adults: case report and review of the literature	Tomiyama J	Jpn J Med	1991	EXCLUDED	(Case report/review)
26103152	Risk of cancer of unknown primary after hospitalization for autoimmune diseases	Hemminki K	Int J Cancer	2015	EXCLUDED	intervention/exposure did not match inclusion criteria
1851337	The role of platelet activating factor and its antagonists in shock, sepsis and multiple organ failure	Anderson BO	Surg Gynecol Obstet	1991	EXCLUDED	intervention/exposure did not match inclusion criteria
11865440	Biotechnology and clinical trials	Siegel JP	J Infect Dis	2002	EXCLUDED	intervention/exposure did not match inclusion criteria
32769230	Epidemiological and Clinical Profile of Pediatric Inflammatory Multisystem Syndrome - Temporally Associated with SARS-CoV-2 (PIMS-TS) in Indian Children	Dhanalakshmi K	Indian Pediatr	2020	EXCLUDED	intervention/exposure did not match inclusion criteria
11463023	Recombinant human activated protein C for severe sepsis	Ott A	N Engl J Med	2001	EXCLUDED	intervention/exposure did not match inclusion criteria
3055416	Beneficial effects of prostacyclin in a rabbit endotoxin shock model	Ditter H	Thromb Res	1988	EXCLUDED	intervention/exposure did not match inclusion criteria
19398691	Aspirin plus clopidogrel and risk of infection after coronary artery bypass surgery	Blasco-Colmenares E	Arch Intern Med	2009	EXCLUDED	intervention/exposure did not match inclusion criteria
10470517	The etiology and treatment of traumatic and septic shock	Hardaway RM	Compr Ther	1999	EXCLUDED	The study question was not of interest
27628011	Venous Thromboembolic Disease in Children and Adolescents	Radulescu VC	Adv Exp Med Biol	2017	EXCLUDED	The study question was not of interest
29655000	Platelet activation and antiplatelet therapy in sepsis: A narrative review	Wang Y	Thromb Res	2018	EXCLUDED	intervention/exposure did not match inclusion criteria
21347238	Aspirin treatment of mice infected with Trypanosoma cruzi and implications for the pathogenesis of Chagas disease	Mukherjee S	PLoS One	2011	EXCLUDED	intervention/exposure did not match inclusion criteria
16168074	New insights into the protein C pathway: potential implications for the biological activities of drotrecogin alfa (activated)	Macias WL	Crit Care	2005	EXCLUDED	intervention/exposure did not match inclusion criteria
33493353	Delineating phenotypes of Kawasaki disease and SARS-CoV-2-related inflammatory multisystem syndrome: a French study and literature review	Cherqaoui B	Rheumatology (Oxford)	2021	EXCLUDED	intervention/exposure did not match inclusion criteria
21082531	[Activated protein C in patients with septic shock: contra]	Graf J	Dtsch Med Wochenschr	2010	EXCLUDED	intervention/exposure did not match inclusion criteria
9619377	Mortality and platelet depletion occur independently of fibrinogen consumption in murine models of tumour necrosis factor-mediated systemic inflammatory responses	Senaldi G	Cytokine	1998	EXCLUDED	intervention/exposure did not match inclusion criteria
39442113	Characteristics of COVID-19-associated multisystemic inflammatory syndrome in children treated in a Peruvian hospital, 2020-2022	Atamari-Anahui N	Rev Peru Med Exp Salud Publica	2024	EXCLUDED	intervention/exposure did not match inclusion criteria
18629470	Protein C concentrate in adult septic patients	Betrosian AP	Intensive Care Med	2008	EXCLUDED	intervention/exposure did not match inclusion criteria
968808	Evaluation of antithrombotic properties of suloctidil in comparison with aspirin and dipyridamole	Gurewich V	Thromb Res	1976	EXCLUDED	intervention/exposure did not match inclusion criteria
12600015	[A new drug which saves lives. Sepsis: chaos in the body--recent aspects of pathophysiology and therapy]	Haas I	Krankenpfl J	2002	EXCLUDED	intervention/exposure did not match inclusion criteria
34538296	Pediatric Rheumatologic Effects of COVID-19	El-Hor N	Pediatr Clin North Am	2021	EXCLUDED	intervention/exposure did not match inclusion criteria
35499966	2022 Update of the Consensus on the Rational Use of Antithrombotics and Thrombolytics in Veterinary Critical Care (CURATIVE) Domain 1- Defining populations at risk	deLaforcade A	J Vet Emerg Crit Care (San Antonio)	2022	EXCLUDED	The study question was not of interest
21495924	Clinical presentation and management of drug-induced agranulocytosis	Andrès E	Expert Rev Hematol	2011	EXCLUDED	intervention/exposure did not match inclusion criteria
32271905	Acetylsalicylic acid to fight thrombosis in sepsis	Ho-Tin-Noé B	Blood	2020	EXCLUDED	The study question was not of interest
28679561	Management of a Patient with Catheter-Related Bloodstream Infection	Lok CE	Clin J Am Soc Nephrol	2017	EXCLUDED	intervention/exposure did not match inclusion criteria
30585827	National Performance on the Medicare SEP-1 Sepsis Quality Measure	Barbash IJ	Crit Care Med	2019	EXCLUDED	intervention/exposure did not match inclusion criteria
31280973	Ticagrelor: A promising role in preventing multi-organ failure among patients with sepsis due to resistant gram-positive cocci	Jean SS	J Microbiol Immunol Infect	2019	EXCLUDED	intervention/exposure did not match inclusion criteria
32763660	Ankaferd hemostat (ABS) as a potential mucosal topical agent for the management of COVID-19 syndrome based on its PAR-1 inhibitory effect and oestrogen content	Beyazit F	Med Hypotheses	2020	EXCLUDED	intervention/exposure did not match inclusion criteria
28622018	Reply: "Less Is More" Approach for Management of Intrapleural Sepsis	Popowicz N	Ann Am Thorac Soc	2017	EXCLUDED	intervention/exposure did not match inclusion criteria
15195189	[Activated protein C and treatment of sepsis]	Høibraaten E	Tidsskr Nor Laegeforen	2004	EXCLUDED	intervention/exposure did not match inclusion criteria
23751587	[Progresses in characteristics and diagnostic methods of neonatal diffuse intravascular coagulation]	Xu J	Zhonghua Er Ke Za Zhi	2013	EXCLUDED	intervention/exposure did not match inclusion criteria
5086535	[Studies on the number and function of platelets in experimental endotoxic shock of the rabbit]	Loew D	Beitr Pathol	1972	EXCLUDED	intervention/exposure did not match inclusion criteria
19392728	The use of drotrecogin alfa (activated) in solid organ transplant patients: a case series	Berkman S	Transpl Infect Dis	2009	EXCLUDED	intervention/exposure did not match inclusion criteria
28735702	Quality measures in high-risk pregnancies: Executive Summary of a Cooperative Workshop of the Society for Maternal-Fetal Medicine, National Institute of Child Health and Human Development, and the American College of Obstetricians and Gynecologists	Iriye BK	Am J Obstet Gynecol	2017	EXCLUDED	The study question was not of interest
37385867	Effects of prior antiplatelet and/or nonsteroidal anti-inflammatory drug use on mortality in patients undergoing abdominal surgery for abdominal sepsis	Kim SH	Surgery	2023	INCLUDED
11831843	Granulocyte colony stimulating factor treatment for delayed recovery of ticlopidine-related neutropenia	Hung MJ	Int J Clin Pract	2002	EXCLUDED	intervention/exposure did not match inclusion criteria
25086177	Prophylaxis of experimental endocarditis with antiplatelet and antithrombin agents: a role for long-term prevention of infective endocarditis in humans?	Veloso TR	J Infect Dis	2015	EXCLUDED	intervention/exposure did not match inclusion criteria
7038975	Effects of a novel acylindole derivative on experimental thrombotic models, ulceration of the gastric mucosa and prostacyclin production in the aorta	Ohtsu A	Thromb Res	1981	EXCLUDED	intervention/exposure did not match inclusion criteria
1935268	Pseudosepsis syndrome, multiple-system organ failure, and chronic salicylate intoxication. Inhibition of regulatory eicosanoids?	Matuschak GM	Chest	1991	EXCLUDED	intervention/exposure did not match inclusion criteria
26494395	Aspirin as a potential treatment in sepsis or acute respiratory distress syndrome	Toner P	Crit Care	2015	EXCLUDED	intervention/exposure did not match inclusion criteria
26585791	Septic shock from community-onset pneumonia: is there a role for aspirin plus macrolides combination?	Falcone M	Intensive Care Med	2016	EXCLUDED	intervention/exposure did not match inclusion criteria
23992273	Kawasaki shock syndrome presenting as toxic shock syndrome	Saha A	Int J Rheum Dis	2013	EXCLUDED	intervention/exposure did not match inclusion criteria
12630184	Use of activated protein C (drotrecogin alfa) in a patient with sepsis and respiratory failure on ultra high frequency jet ventilation	Datta D	Conn Med	2003	EXCLUDED	intervention/exposure did not match inclusion criteria
39018291	The wide spectrum anti-inflammatory activity of andrographolide in comparison to NSAIDs: A promising therapeutic compound against the cytokine storm	Low M	PLoS One	2024	EXCLUDED	intervention/exposure did not match inclusion criteria
26318512	Ticagrelor shift from PLATO to PEGASUS: Vanished mortality benefit, excess cancer deaths, massive discontinuations, and overshooting target events	Serebruany VL	Int J Cardiol	2015	EXCLUDED	intervention/exposure did not match inclusion criteria
4762155	Aspirin poisoning	Seltzer AP	J Natl Med Assoc	1973	EXCLUDED	The study question was not of interest
10683652	Poststreptococcal reactive arthritis in adults: a case series	Aviles RJ	Mayo Clin Proc	2000	EXCLUDED	intervention/exposure did not match inclusion criteria
33242353	P2Y(12) antagonism results in altered interactions between platelets and regulatory T cells during sepsis	Albayati S	J Leukoc Biol	2021	EXCLUDED	intervention/exposure did not match inclusion criteria
20332187	Terutroban, a thromboxane/prostaglandin endoperoxide receptor antagonist, increases survival in stroke-prone rats by preventing systemic inflammation and endothelial dysfunction: comparison with aspirin and rosuvastatin	Gelosa P	J Pharmacol Exp Ther	2010	EXCLUDED	intervention/exposure did not match inclusion criteria
24103487	Use of antiplatelet agents in sepsis: a glimpse into the future	Akinosoglou K	Thromb Res	2014	EXCLUDED	intervention/exposure did not match inclusion criteria
12840611	Milrinone in meningococcal sepsis	Rich N	Pediatr Crit Care Med	2003	EXCLUDED	intervention/exposure did not match inclusion criteria
12220027	Use of recombinant tissue-plasminogen activator in a dog with chylothorax secondary to catheter-associated thrombosis of the cranial vena cava	Bliss SP	J Am Anim Hosp Assoc	2002	EXCLUDED	intervention/exposure/outcome did not match inclusion criteria
14515171	Comment on "Drotrecogin Alfa (activated) (recombinant human protein C, rhAPC) reduces host coagulopathy response in patients with severe sepsis"	Taylor F Jr	Thromb Haemost	2003	EXCLUDED	intervention/exposure did not match inclusion criteria
33428826	COVID-19 and multisystem inflammatory syndrome in children: A systematic review and meta-analysis	Yasuhara J	Pediatr Pulmonol	2021	EXCLUDED	(Non-relevant disease condition i.e., COVID-19)
11433693	[Aclotine (antithrombotic]	Levy B	Presse Med	2001	EXCLUDED	No appropriate control group
10365082	Protective effect of pentoxifylline plus thalidomide against septic shock in mice	Arrieta O	Int J Exp Pathol	1999	EXCLUDED	intervention/exposure did not match inclusion criteria
16837170	Recombinant human activated protein C	Hughes M	Int J Antimicrob Agents	2006	EXCLUDED	intervention/exposure did not match inclusion criteria
14710689	New approaches to the treatment of sepsis	O'Brien JM Jr	Clin Chest Med	2003	EXCLUDED	intervention/exposure did not match inclusion criteria
25697617	[Inferior vena cava thrombosis and endocarditis in a premature patient: case report]	Parra Buitrago A	Rev Chil Pediatr	2014	EXCLUDED	intervention/exposure did not match inclusion criteria
15189667	Pericardial infusion of tissue plasminogen activator in fibropurulent pericarditis	Reznikoff CP	J Intensive Care Med	2003	EXCLUDED	intervention/exposure did not match inclusion criteria
27840149	Acute Coronary Syndrome Due to Septic Embolism Secondary to Infective Endocarditis in a Prosthetic Mitral Valve	Urmeneta Ulloa J	Rev Esp Cardiol (Engl Ed)	2017	EXCLUDED	No appropriate control group
36592222	Inhibitory effect of aspirin on inflammation-induced lung metastasis of cancer cells associated with neutrophil infiltration	Nishimura E	Surg Today	2023	EXCLUDED	intervention/exposure did not match inclusion criteria
37862698	Treatments and Severe Outcomes for Patients Diagnosed With MIS-C at Four Children's Hospitals in the United States, March 16, 2020-March 10, 2021	Shah AB	Pediatr Infect Dis J	2023	EXCLUDED	Study did not report on predefined outcomes
14733332	Tissue factor pathway inhibitor in thrombosis and beyond	Mousa SA	Methods Mol Med	2004	EXCLUDED	intervention/exposure did not match inclusion criteria
26215587	Association between acetylsalicylic acid and the risk of dialysis-related infections or septicemia among incident hemodialysis patients: a nested case-control study	Harrak H	BMC Nephrol	2015	EXCLUDED	intervention/exposure did not match inclusion criteria
18264675	Plasma derived protein C in severe sepsis: report of two cases	Tuttolomondo A	Intern Emerg Med	2008	EXCLUDED	intervention/exposure did not match inclusion criteria
9562945	Ticlopidine-induced neutropenia mimicking sepsis early after intracoronary stent placement	Ochoa AB	Clin Cardiol	1998	EXCLUDED	intervention/exposure did not match inclusion criteria
32326325	Circulating MicroRNA Levels Indicate Platelet and Leukocyte Activation in Endotoxemia Despite Platelet P2Y(12) Inhibition	Braza-Boïls A	Int J Mol Sci	2020	EXCLUDED	intervention/exposure did not match inclusion criteria
19649614	Human protein C zymogen concentrate in patients with severe sepsis and multiple organ failure after adult cardiac surgery	Crivellari M	Intensive Care Med	2009	EXCLUDED	intervention/exposure did not match inclusion criteria
4596907	[Diagnosis and treatment of infectious shock with special reference to hyperpyretic toxicosis (severe hypernatriemic diarrhea) in infancy (author's transl)]	Schönberg D	Monatsschr Kinderheilkd (1902)	1974	EXCLUDED	intervention/exposure did not match inclusion criteria
26946925	Impregnated central venous catheters for prevention of bloodstream infection in children (the CATCH trial): a randomised controlled trial	Gilbert RE	Lancet	2016	EXCLUDED	intervention/exposure did not match inclusion criteria
33500295	Pneumococcal induced thrombotic thrombocytopenic purpura with features of purpura fulminans	Walsh LF	BMJ Case Rep	2021	EXCLUDED	intervention/exposure did not match inclusion criteria
19002087	Effects of recombinant human activated protein C on the fibrinolytic system of patients undergoing conventional or tight glycemic control	Polli F	Minerva Anestesiol	2009	EXCLUDED	intervention/exposure did not match inclusion criteria
19548910	Beneficial effect of clopidogrel in a mouse model of polymicrobial sepsis	Seidel M	J Thromb Haemost	2009	EXCLUDED	intervention/exposure did not match inclusion criteria
4485601	Thrombocytopenia and bleeding complications in severe cases of meningococcal infection treated with heparin, dextran 70 and chlorpromazine	Niklasson PM	Scand J Infect Dis	1972	EXCLUDED	No appropriate control group
35710774	Prognostic performance of GRACE and TIMI risk scores in critically ill patients with sepsis and a concomitant myocardial infarction	Desnos C	Arch Cardiovasc Dis	2022	EXCLUDED	intervention/exposure/outcome did not match inclusion criteria
34127503	Can PIMS-TS lead to a facial nerve palsy?	Hookham L	BMJ Case Rep	2021	EXCLUDED	intervention/exposure did not match inclusion criteria
17336701	Aspirin treatment is associated with a significantly decreased risk of Staphylococcus aureus bacteremia in hemodialysis patients with tunneled catheters	Sedlacek M	Am J Kidney Dis	2007	EXCLUDED	intervention/exposure did not match inclusion criteria
27344436	Protein C zymogen in severe sepsis: a double-blinded, placebo-controlled, randomized study	Pappalardo F	Intensive Care Med	2016	EXCLUDED	intervention/exposure did not match inclusion criteria
19392733	Treatment of Strongyloides stercoralis hyperinfection-associated septic shock and acute respiratory distress syndrome with drotrecogin alfa (activated) in a renal transplant recipient	Huston JM	Transpl Infect Dis	2009	EXCLUDED	intervention/exposure did not match inclusion criteria
36299805	Venous Thromboembolism and Risk of Cancer in Users of Low-Dose Aspirin: A Danish Population-Based Cohort Study	Kurt G	TH Open	2022	EXCLUDED	intervention/exposure did not match inclusion criteria
5092111	Hydrogen permeability of canine gastric secretory epithelium during formation of acute superficial erosions	Moody FG	Surgery	1971	EXCLUDED	intervention/exposure did not match inclusion criteria
11236773	Efficacy and safety of recombinant human activated protein C for severe sepsis	Bernard GR	N Engl J Med	2001	EXCLUDED	intervention/exposure did not match inclusion criteria
7855444	Effects of two different inhibitors of the arachidonic acid metabolism on platelet sequestration in endotoxic shock	Sigurdsson GH	Res Exp Med (Berl)	1994	EXCLUDED	intervention/exposure did not match inclusion criteria
12712239	Drotrecogin alfa (activated) in the treatment of severe sepsis patients with multiple-organ dysfunction: data from the PROWESS trial	Dhainaut JF	Intensive Care Med	2003	EXCLUDED	intervention/exposure did not match inclusion criteria
12521611	Severe sepsis	Bernard G	Am J Surg	2002	EXCLUDED	intervention/exposure did not match inclusion criteria
37439553	Management of patients on antithrombotic therapy with severe infections: a joint clinical consensus statement of the ESC Working Group on Thrombosis, the ESC Working Group on Atherosclerosis and Vascular Biology, and the International Society on Thrombosis and Haemostasis	Gigante B	Eur Heart J	2023	EXCLUDED	intervention/exposure did not match inclusion criteria
23509620	Outcomes of severe sepsis and septic shock patients on chronic antiplatelet treatment: a historical cohort study.	Valerio-Rojas JC	Crit Care Res Pract.	2013	INCLUDED
20031896	Reoperation for bleeding in patients undergoing coronary artery bypass surgery: incidence, risk factors, time trends, and outcomes	Mehta RH	Circ Cardiovasc Qual Outcomes	2009	EXCLUDED	intervention/exposure did not match inclusion criteria
17394881	[Hepatic toxicity and clopidogrel-induced systemic inflammatory response syndrome]	López-Vicente J	Rev Esp Cardiol	2007	EXCLUDED	intervention/exposure did not match inclusion criteria
23294562	Benefit of low-dose aspirin and non-steroidal anti-inflammatory drugs in septic patients	Sossdorf M	Crit Care	2013	INCLUDED
35774677	Sepsis and Thrombocytopenia: A Nowadays Problem	Gonzalez DA	Cureus	2022	EXCLUDED	intervention/exposure did not match inclusion criteria
34847829	Thrombocytopathy vs Platelet hyper-reactivity in COVID-19: diverse pathologies, disease outcomes and therapeutic implications	Tafazoli A	Platelets	2022	EXCLUDED	Study did not report on predefined outcomes
34508537	Kawasaki Disease- Management Strategies Given Symptoms Overlap to COVID-19: A Review	Wang L	JNMA J Nepal Med Assoc	2021	EXCLUDED	intervention/exposure did not match inclusion criteria
18954704	Corticosteroids and human recombinant activated protein C for septic shock	Colin G	Clin Chest Med	2008	EXCLUDED	intervention/exposure/outcome did not match inclusion criteria
661077	[Septic shock. Special problems of disease and therapy in childhood]	Schippan R	Kinderarztl Prax	1978	EXCLUDED	intervention/exposure did not match inclusion criteria
12728147	BTS guidelines for the management of pleural infection	Davies CW	Thorax	2003	EXCLUDED	Study did not report on predefined outcomes
5515591	[Physiopathology and treatment of burn shock]	Lassner J	Cah Anesthesiol	1970	EXCLUDED	intervention/exposure did not match inclusion criteria
10582194	Contamination of intravenous heparin infusions	Cheesbrough JS	J Hosp Infect	1999	EXCLUDED	intervention/exposure did not match inclusion criteria
26768440	Chronic antiplatelet therapy is not associated with alterations in the presentation, outcome, or host response biomarkers during sepsis: a propensity-matched analysis	Wiewel MA	Intensive Care Med	2016	INCLUDED
34748820	NOD2-mediated P2Y(12) upregulation increases platelet activation and thrombosis in sepsis	Zhong H	Biochem Pharmacol	2021	EXCLUDED	intervention/exposure did not match inclusion criteria
21959649	Salicylate intoxication with symptoms of septicaemia in a 17-month-old girl	Haslinger V	Klin Padiatr	2011	EXCLUDED	intervention/exposure did not match inclusion criteria
33824483	Endothelial dysfunction and immunothrombosis as key pathogenic mechanisms in COVID-19	Bonaventura A	Nat Rev Immunol	2021	EXCLUDED	Study did not report on predefined outcomes
30873567	Platelet Btk is Required for Maintaining Lung Vascular Integrity during Murine Pneumococcal Pneumosepsis	de Porto APNA	Thromb Haemost	2019	EXCLUDED	intervention/exposure did not match inclusion criteria
23978630	[Profound anemia, hemoglobinuria ... where to stop in the etiological investigation?]	Amekoudi EY	Nephrol Ther	2014	EXCLUDED	intervention/exposure did not match inclusion criteria
10235449	Effects of endotoxemia on thrombopoiesis in men	Stohlawetz P	Thromb Haemost	1999	EXCLUDED	intervention/exposure did not match inclusion criteria
32951037	Defibrotide for the Treatment of Pediatric Inflammatory Multisystem Syndrome Temporally Associated With Severe Acute Respiratory Syndrome Coronavirus 2 Infection in 2 Pediatric Patients	Lang P	J Pediatric Infect Dis Soc	2020	EXCLUDED	intervention/exposure did not match inclusion criteria
14515185	Drotrecogin alfa (activated) (recombinant human activated protein C) reduces host coagulopathy response in patients with severe sepsis	Dhainaut JF	Thromb Haemost	2003	EXCLUDED	intervention/exposure did not match inclusion criteria
17437602	Cardioembolic stroke and ischemic small bowel infarction in a Chagas' disease patient	Carod-Artal FJ	Eur J Neurol	2007	EXCLUDED	intervention/exposure/outcome did not match inclusion criteria
34740395	Potent Antiplatelet Therapy May Reduce Death from Sepsis in Patients on Chronic Dialysis	Jain N	Am J Cardiol	2022	INCLUDED	Study did not report on predefined outcomes
15886813	A potential role of YC-1 on the inhibition of cytokine release in peripheral blood mononuclear leukocytes and endotoxemic mouse models	Pan SL	Thromb Haemost	2005	EXCLUDED	intervention/exposure did not match inclusion criteria
11373429	Cardiac functional and structural alterations induced by endotoxin in rats: importance of platelet-activating factor	Iwase M	Crit Care Med	2001	EXCLUDED	intervention/exposure did not match inclusion criteria
17762237	Diagnosis and prevention of catheter-related infections	Timsit JF	Curr Opin Crit Care	2007	EXCLUDED	intervention/exposure did not match inclusion criteria
34532964	Coagulation profiles and viscoelastic testing in multisystem inflammatory syndrome in children	Ankola AA	Pediatr Blood Cancer	2021	EXCLUDED	intervention/exposure did not match inclusion criteria
34876052	Two cases of multi-inflammatory syndrome in children (MIS-C) in adults in 2020	Ciochetto Z	BMC Infect Dis	2021	EXCLUDED	intervention/exposure did not match inclusion criteria
27656709	Human recombinant alkaline phosphatase inhibits ex vivo platelet activation in humans	Tunjungputri RN	Thromb Haemost	2016	EXCLUDED	intervention/exposure did not match inclusion criteria
21336116	Prehospital statin and aspirin use and the prevalence of severe sepsis and acute lung injury/acute respiratory distress syndrome	O'Neal HR Jr	Crit Care Med	2011	EXCLUDED	intervention/exposure/outcome did not match inclusion criteria
37756450	LUNG PROTECTIVE EFFECTS OF CLOPIDOGREL IN POLYMICROBIAL SEPSIS	Mueen RM	Pol Merkur Lekarski	2023	EXCLUDED	intervention/exposure did not match inclusion criteria
36048462	Clinico-Laboratory Profile, Intensive Care Needs and Short-Term Outcome of Multisystem Inflammatory Syndrome in Children (MIS-C): Experience during First and Second Waves from North India	Angurana SK	J Trop Pediatr	2022	EXCLUDED	intervention/exposure/outcome did not match inclusion criteria
8874863	Measurement of activated factor XII in health and disease	Coppola R	Blood Coagul Fibrinolysis	1996	EXCLUDED	intervention/exposure did not match inclusion criteria
4797612	Aspirin and statin therapy in sepsis, a red herring?	Campbell R	Intensive Care Med Exp.	2015	INCLUDED
8126421	The aggregation of human platelets by Lactobacillus species	Harty DW	J Gen Microbiol	1993	EXCLUDED	intervention/exposure did not match inclusion criteria
6440569	The potential role of thromboxane and prostacyclin in endotoxic and septic shock	Cook JA	Am J Emerg Med	1984	EXCLUDED	intervention/exposure did not match inclusion criteria
19153552	Recombinant human activated protein C and strict glycemic control in sepsis: mutually exclusive strategies?	Schultz MJ	Minerva Anestesiol	2009	EXCLUDED	intervention/exposure did not match inclusion criteria
39799452	A meta-analysis of the efficacy and safety of aspirin in the treatment of elderly patients with sepsis	Zhang J	Pak J Pharm Sci	2024	EXCLUDED	intervention/exposure did not match inclusion criteria
2784584	Effects of drugs on the pyrogenicity of toxic shock syndrome toxin 1 and its capacity to enhance susceptibility to the lethal effects of endotoxic shock in rabbits	Igarashi H	Rev Infect Dis	1989	EXCLUDED	intervention/exposure did not match inclusion criteria
34664856	Prognostic implication of systemic inflammatory state on antiplatelet effect in patients after percutaneous coronary intervention for ST-elevation myocardial infarction: A retrospective cohort study	Jiang H	Medicine (Baltimore)	2021	EXCLUDED	intervention/exposure/outcome did not match inclusion criteria
10430109	Acetaminophen has greater antipyretic efficacy than aspirin in endotoxemia: a randomized, double-blind, placebo-controlled trial	Pernerstorfer T	Clin Pharmacol Ther	1999	EXCLUDED	intervention/exposure did not match inclusion criteria
17339485	A cardiovascular drug rescues mice from lethal sepsis by selectively attenuating a late-acting proinflammatory mediator, high mobility group box 1	Li W	J Immunol	2007	EXCLUDED	intervention/exposure did not match inclusion criteria
34510156	An 11-Year-Old Saudi Arabian Girl Who Presented with Multisystem Inflammatory Syndrome in Children (MIS-C) Associated with SARS-CoV-2 Infection with Coronary Artery Aneurysm and Cardiac Involvement: A Case Report	Al Qahtani M	Am J Case Rep	2021	EXCLUDED	intervention/exposure did not match inclusion criteria
32530438	New (re)purpose for an old drug: purinergic modulation may extinguish the COVID-19 thromboinflammatory firestorm	Kanthi Y	JCI Insight	2020	EXCLUDED	intervention/exposure did not match inclusion criteria
22260745	Locking tunneled hemodialysis catheters with hypertonic saline (26% NaCl) and heparin to prevent catheter-related bloodstream infections and thrombosis: a randomized, prospective trial	Oguzhan N	Ren Fail	2012	EXCLUDED	intervention/exposure did not match inclusion criteria
39454409	The triple combination DBDx alleviates cytokine storm and related lung injury	Yu Z	Int Immunopharmacol	2024	EXCLUDED	intervention/exposure did not match inclusion criteria
10752855	Hemoglobin solutions: an "all-in-one" therapeutic strategy in sepsis?	Creteur J	Crit Care Med	2000	EXCLUDED	intervention/exposure did not match inclusion criteria
10084051	Human herpesvirus-7 infection in a patient with systemic lupus erythematosus	Taccetti G	Clin Exp Rheumatol	1999	EXCLUDED	intervention/exposure did not match inclusion criteria
32702634	Embelin ameliorated sepsis-induced disseminated intravascular coagulation intensities by simultaneously suppressing inflammation and thrombosis	Wang D	Biomed Pharmacother	2020	EXCLUDED	intervention/exposure/outcome did not match inclusion criteria
4043866	[Anti-platelet actions of salicylates: in vivo, ex vivo and in vitro effects of choline salicylate]	Irino O	Nihon Yakurigaku Zasshi	1985	EXCLUDED	intervention/exposure did not match inclusion criteria
3150270	Inhibition of lipoxygenase (LOX) or of cyclooxygenase (COX) improves survival of rats in endotoxin shock	Schaper U	Biomed Biochim Acta	1988	EXCLUDED	intervention/exposure did not match inclusion criteria
26166323	Notable alkaline tolerance of Kocuria marina isolate from blood of a pediatric patient with continuous intravenous epoprostenol therapy	Horiuchi A	J Infect Chemother	2015	EXCLUDED	intervention/exposure did not match inclusion criteria
19958891	Cryofibrinogenemia: new insights into clinical and pathogenic features	Saadoun D	Am J Med	2009	EXCLUDED	intervention/exposure did not match inclusion criteria
35245223	Association Between Aspirin Use and Sepsis Outcomes: A National Cohort Study	Hsu WT	Anesth Analg	2022	INCLUDED
11185690	[Successful treatment for disseminated intra-vascular coagulation due to sepsis and brain abscess with low molecular weight heparin in a patient with antiphospholipid syndrome]	Hiroishi K	Nihon Rinsho Meneki Gakkai Kaishi	1999	EXCLUDED	intervention/exposure did not match inclusion criteria
14691570	Antithrombotic role of nitric oxide in rats under physiological conditions	Asakura H	Thromb Haemost	2004	EXCLUDED	intervention/exposure did not match inclusion criteria
27161759	Efficacy and Bleeding Risk of Antithrombin Supplementation in Patients With Septic Disseminated Intravascular Coagulation: A Third Survey	Iba T	Clin Appl Thromb Hemost	2017	EXCLUDED	intervention/exposure did not match inclusion criteria
16525591	Thrombolysis in fulminant purpura: observations on changes in microcirculatory perfusion during successful treatment	Spronk PE	Thromb Haemost	2006	EXCLUDED	intervention/exposure did not match inclusion criteria
34625144	Therapeutic options for the management of severe COVID-19: A rheumatology perspective	Mendoza-Pinto C	Reumatol Clin (Engl Ed)	2021	EXCLUDED	No appropriate control group
2525079	Protective effects of ONO 3708, a new thromboxane A2 receptor antagonist, during experimental endotoxin shock	Taneyama C	Circ Shock	1989	EXCLUDED	intervention/exposure did not match inclusion criteria
33075369	Multisystem Inflammatory Syndrome in Children: Survey of Protocols for Early Hospital Evaluation and Management	Dove ML	J Pediatr	2021	EXCLUDED	intervention/exposure did not match inclusion criteria
12521614	Identifying patients with severe sepsis who should not be treated with drotrecogin alfa (activated)	Morris PE	Am J Surg	2002	EXCLUDED	intervention/exposure did not match inclusion criteria
31699288	Reply: Enterococcus faecalis Infective Endocarditis	Dahl A	J Am Coll Cardiol	2019	EXCLUDED	The study question was not of interest
12553499	Treatment of impaired perfusion in septic shock	Ruokonen E	Ann Med	2002	EXCLUDED	intervention/exposure did not match inclusion criteria
10470517	The etiology and treatment of traumatic and septic shock	Hardaway RM	Compr Ther	1999	EXCLUDED	intervention/exposure did not match inclusion criteria
21467717	Severe bleeding after antithrombotic therapy in urosepsis masquerading as myocardial infarction	Cheng KW	Intern Med	2011	EXCLUDED	intervention/exposure did not match inclusion criteria
15232511	The use of drotrecogin alfa (activated) in severe sepsis during acute pancreatitis - two case studies	Machała W	Med Sci Monit	2004	EXCLUDED	intervention/exposure did not match inclusion criteria
11007580	Diaspirin cross-linked hemoglobin improves oxygen extraction capabilities in endotoxic shock	Creteur J	J Appl Physiol (1985)	2000	EXCLUDED	intervention/exposure did not match inclusion criteria
12077684	Elastase release following myocardial ischemia during extracorporeal circulation (ECC) -- marker of ongoing systemic inflammation?	Boeken U	Thorac Cardiovasc Surg	2002	EXCLUDED	intervention/exposure did not match inclusion criteria
25402303	The authors reply	Opal SM	Crit Care Med	2014	EXCLUDED	intervention/exposure did not match inclusion criteria
39245010	Aspirin is associated with improved outcomes in patients with sepsis-induced myocardial injury: An analysis of the MIMIC-IV database	Dong Y	J Clin Anesth	2024	EXCLUDED	Study did not report on predefined outcomes
15651264	Clinical experience with drotrecogin alfa in treating gram-positive and -negative pathogens in patients with severe sepsis	Cone LA	J Investig Med	2004	EXCLUDED	intervention/exposure did not match inclusion criteria
12746771	Inflammation and coagulation: implications for the septic patient	Dellinger RP	Clin Infect Dis	2003	EXCLUDED	intervention/exposure did not match inclusion criteria
21242598	Activated protein C nebulization in severe late acute respiratory distress syndrome	Pestaña D	Am J Respir Crit Care Med	2011	EXCLUDED	Study did not report on predefined outcomes
11961057	A synthetic isoquinoline alkaloid, 1-(beta-naphthylmethyl)-6,7-dihydroxy-1,2,3,4-tetrahydroisoquinoline (YS 51), reduces inducible nitric oxide synthase expression and improves survival in a rodent model of endotoxic shock	Kang YJ	J Pharmacol Exp Ther	2002	EXCLUDED	intervention/exposure did not match inclusion criteria
33557873	Childhood multisystem inflammatory syndrome associated with COVID-19 (MIS-C): a diagnostic and treatment guidance from the Rheumatology Study Group of the Italian Society of Pediatrics	Cattalini M	Ital J Pediatr	2021	EXCLUDED	intervention/exposure did not match inclusion criteria
15826800	[Recommendations for management of severe sepsis and septic shock. Surviving sepsis campaign]	Martin C	Ann Fr Anesth Reanim	2005	EXCLUDED	intervention/exposure did not match inclusion criteria
12521612	Introduction: rationale for using drotrecogin alfa (activated) in patients with severe sepsis	Dhainaut JF	Am J Surg	2002	EXCLUDED	intervention/exposure did not match inclusion criteria
22994591	Effects of low-dose acetylsalicylic acid and atherosclerotic vascular diseases on the outcome in patients with severe sepsis or septic shock	Otto GP	Platelets	2013	INCLUDED
12239812	[Protein C--a new opening in the treatment of sepsis syndrome]	Petäjä J	Duodecim	2002	EXCLUDED	intervention/exposure did not match inclusion criteria
15795568	Tifacogin, recombinant tissue factor pathway inhibitor	Matyal R	Int Anesthesiol Clin	2005	EXCLUDED	intervention/exposure did not match inclusion criteria
33980050	Massive Pulmonary Embolism in an Adolescent With Multisystem Inflammatory Syndrome Due to COVID-19	Anastas DC	Clin Pediatr (Phila)	2021	EXCLUDED	intervention/exposure did not match inclusion criteria
18269694	Practical aspects of treatment with drotrecogin alfa (activated)	Camporota L	Crit Care	2007	EXCLUDED	intervention/exposure did not match inclusion criteria
PMID	Title	First Author	Journal/Book	Publication Year		Reasons for exclusion
